# Supplementary material for: N-Heterocyclic carbene-catalyzed deaminative cross-coupling of aldehydes with Katritzky pyridinium salts
Source: Chem Sci. 2020 Feb 26;11(12):3192–7. doi: 10.1039/d0sc00225a (PMC8157273; doi:10.1039/d0sc00225a)
Supplement: SC-011-D0SC00225A-s002 [file SC-011-D0SC00225A-s002.cif]

# Electronic Supplementary Material (ESI) for Chemical Science.
# This journal is © The Royal Society of Chemistry 2020

####################################################################### 
# 
# This file contains crystal structure data downloaded from the 
# Cambridge Structural Database (CSD) hosted by the Cambridge 
# Crystallographic Data Centre (CCDC).
# 
# Full information about CCDC data access policies and citation 
# guidelines are available at http://www.ccdc.cam.ac.uk/access/V1 
# 
# Audit and citation data items may have been added by the CCDC. 
# Please retain this information to preserve the provenance of 
# this file and to allow appropriate attribution of the data. 
# 
#######################################################################

data_A19136O_007
_database_code_depnum_ccdc_archive 'CCDC 1964487'
loop_
_audit_author_name
_audit_author_address
'Dongwook Kim'
;IBS
South Korea
;
_audit_update_record             
;
2019-11-08 deposited with the CCDC.	2020-02-25 downloaded from the CCDC.
;

_audit_creation_method           SHELXL-2018/3
_shelx_SHELXL_version_number     2018/3
_chemical_name_systematic        ?
_chemical_name_common            ?
_chemical_melting_point          ?
_chemical_formula_moiety         ?
_chemical_formula_sum            'C60 H56 B2 F8 N2 O8'
_chemical_formula_weight         1106.68

loop_
_atom_type_symbol
_atom_type_description
_atom_type_scat_dispersion_real
_atom_type_scat_dispersion_imag
_atom_type_scat_source
C C 0.0033 0.0016 'International Tables Vol C Tables 4.2.6.8 and 6.1.1.4'
H H 0.0000 0.0000 'International Tables Vol C Tables 4.2.6.8 and 6.1.1.4'
B B 0.0013 0.0007 'International Tables Vol C Tables 4.2.6.8 and 6.1.1.4'
N N 0.0061 0.0033 'International Tables Vol C Tables 4.2.6.8 and 6.1.1.4'
O O 0.0106 0.0060 'International Tables Vol C Tables 4.2.6.8 and 6.1.1.4'
F F 0.0171 0.0103 'International Tables Vol C Tables 4.2.6.8 and 6.1.1.4'

_space_group_crystal_system      monoclinic
_space_group_IT_number           7
_space_group_name_H-M_alt        'P n'
_space_group_name_Hall           'P -2yac'

_shelx_space_group_comment       
;
The symmetry employed for this shelxl refinement is uniquely defined
by the following loop, which should always be used as a source of
symmetry information in preference to the above space-group names.
They are only intended as comments.
;

loop_
_space_group_symop_operation_xyz
'x, y, z'
'x+1/2, -y, z+1/2'

_cell_length_a                   12.5252(9)
_cell_length_b                   16.8071(12)
_cell_length_c                   12.9207(11)
_cell_angle_alpha                90
_cell_angle_beta                 90.786(2)
_cell_angle_gamma                90
_cell_volume                     2719.7(4)
_cell_formula_units_Z            2
_cell_measurement_temperature    153(2)
_cell_measurement_reflns_used    9878
_cell_measurement_theta_min      2.92
_cell_measurement_theta_max      29.12

_exptl_crystal_description       block
_exptl_crystal_colour            colourless
_exptl_crystal_density_meas      ?
_exptl_crystal_density_method    ?
_exptl_crystal_density_diffrn    1.351
_exptl_crystal_F_000             1152
_exptl_transmission_factor_min   ?
_exptl_transmission_factor_max   ?
_exptl_crystal_size_max          0.187
_exptl_crystal_size_mid          0.152
_exptl_crystal_size_min          0.142
_exptl_absorpt_coefficient_mu    0.107
_shelx_estimated_absorpt_T_min   0.980
_shelx_estimated_absorpt_T_max   0.985
_exptl_absorpt_correction_type   MULTI-SCAN
_exptl_absorpt_correction_T_min  0.6797
_exptl_absorpt_correction_T_max  0.7458
_exptl_absorpt_process_details   SADABS
_exptl_absorpt_special_details   ?
_diffrn_ambient_temperature      153(2)
_diffrn_radiation_wavelength     0.71073
_diffrn_radiation_type           MoK\a
_diffrn_source                   'fine-focus sealed tube'
_diffrn_measurement_device_type  'Bruker PHOTON II'
_diffrn_measurement_method       'phi and omega scans'
_diffrn_detector_area_resol_mean ?
_diffrn_reflns_number            64121
_diffrn_reflns_av_unetI/netI     0.0868
_diffrn_reflns_av_R_equivalents  0.0958
_diffrn_reflns_limit_h_min       -17
_diffrn_reflns_limit_h_max       15
_diffrn_reflns_limit_k_min       -22
_diffrn_reflns_limit_k_max       23
_diffrn_reflns_limit_l_min       -17
_diffrn_reflns_limit_l_max       17
_diffrn_reflns_theta_min         2.892
_diffrn_reflns_theta_max         29.192
_diffrn_reflns_theta_full        25.242
_diffrn_measured_fraction_theta_max 0.993
_diffrn_measured_fraction_theta_full 0.994
_diffrn_reflns_Laue_measured_fraction_max 0.993
_diffrn_reflns_Laue_measured_fraction_full 0.994
_diffrn_reflns_point_group_measured_fraction_max 0.898
_diffrn_reflns_point_group_measured_fraction_full 0.936
_reflns_number_total             13233
_reflns_number_gt                7960
_reflns_threshold_expression     'I > 2\s(I)'
_reflns_Friedel_coverage         0.806
_reflns_Friedel_fraction_max     0.803
_reflns_Friedel_fraction_full    0.878

_reflns_special_details          
;
 Reflections were merged by SHELXL according to the crystal
 class for the calculation of statistics and refinement.
 
 _reflns_Friedel_fraction is defined as the number of unique
 Friedel pairs measured divided by the number that would be
 possible theoretically, ignoring centric projections and
 systematic absences.
;

_computing_data_collection       'Bruker APEXIII'
_computing_cell_refinement       'Bruker APEXIII'
_computing_data_reduction        'Bruker SAINT'
_computing_structure_solution    SHELXS
_computing_structure_refinement  SHELXL
_computing_molecular_graphics    ORTEP
_computing_publication_material  CIFTAB
_refine_special_details          ?
_refine_ls_structure_factor_coef Fsqd
_refine_ls_matrix_type           full
_refine_ls_weighting_scheme      calc
_refine_ls_weighting_details     
'w=1/[\s^2^(Fo^2^)+(0.1415P)^2^+3.5411P] where P=(Fo^2^+2Fc^2^)/3'
_atom_sites_solution_primary     ?
_atom_sites_solution_secondary   ?
_atom_sites_solution_hydrogens   geom
_refine_ls_hydrogen_treatment    constr
_refine_ls_extinction_method     none
_refine_ls_extinction_coef       .
_refine_ls_abs_structure_details 
;
 Flack x determined using 2343 quotients [(I+)-(I-)]/[(I+)+(I-)]
 (Parsons, Flack and Wagner, Acta Cryst. B69 (2013) 249-259).
;
_refine_ls_abs_structure_Flack   0.0(5)
_chemical_absolute_configuration ?
_refine_ls_number_reflns         13233
_refine_ls_number_parameters     976
_refine_ls_number_restraints     1756
_refine_ls_R_factor_all          0.1604
_refine_ls_R_factor_gt           0.0998
_refine_ls_wR_factor_ref         0.2992
_refine_ls_wR_factor_gt          0.2440
_refine_ls_goodness_of_fit_ref   1.036
_refine_ls_restrained_S_all      1.038
_refine_ls_shift/su_max          0.007
_refine_ls_shift/su_mean         0.000

loop_
_atom_site_label
_atom_site_type_symbol
_atom_site_fract_x
_atom_site_fract_y
_atom_site_fract_z
_atom_site_U_iso_or_equiv
_atom_site_adp_type
_atom_site_occupancy
_atom_site_site_symmetry_order
_atom_site_calc_flag
_atom_site_refinement_flags_posn
_atom_site_refinement_flags_adp
_atom_site_refinement_flags_occupancy
_atom_site_disorder_assembly
_atom_site_disorder_group
N1A N 0.7869(2) -0.0303(2) 0.3860(3) 0.0287(11) Uani 1 1 d G U . . .
C2A C 0.8404(3) -0.0181(2) 0.4796(3) 0.0278(12) Uani 1 1 d G U . A .
C3A C 0.9347(3) -0.0588(3) 0.5013(3) 0.0306(13) Uani 1 1 d G U . A .
H3A H 0.971249 -0.050420 0.565236 0.037 Uiso 1 1 calc R U . . .
C4A C 0.9755(3) -0.1118(3) 0.4293(3) 0.0312(13) Uani 1 1 d G U . A .
C5A C 0.9220(3) -0.1241(2) 0.3357(3) 0.0317(13) Uani 1 1 d G U . A .
H5A H 0.949872 -0.160296 0.286493 0.038 Uiso 1 1 calc R U . . .
C6A C 0.8277(3) -0.0833(3) 0.3140(2) 0.0324(13) Uani 1 1 d G U . A .
C7A C 1.0778(3) -0.1557(3) 0.4547(4) 0.0401(15) Uani 1 1 d G U . . .
C8A C 1.1570(5) -0.1171(3) 0.5120(5) 0.068(2) Uani 1 1 d G U . A .
H8A H 1.145897 -0.064110 0.535296 0.081 Uiso 1 1 calc R U . . .
C9A C 1.2523(4) -0.1559(4) 0.5353(5) 0.082(3) Uani 1 1 d G U . A .
H9A H 1.306356 -0.129508 0.574468 0.099 Uiso 1 1 calc R U . . .
C10A C 1.2684(4) -0.2334(4) 0.5012(6) 0.078(3) Uani 1 1 d G U . A .
H10A H 1.333593 -0.259911 0.517141 0.094 Uiso 1 1 calc R U . . .
C11A C 1.1893(5) -0.2720(3) 0.4439(6) 0.072(2) Uani 1 1 d G U . A .
H11A H 1.200374 -0.324919 0.420641 0.087 Uiso 1 1 calc R U . . .
C12A C 1.0940(4) -0.2331(3) 0.4206(5) 0.055(2) Uani 1 1 d G U . A .
H12A H 1.039915 -0.259523 0.381467 0.066 Uiso 1 1 calc R U . . .
C13A C 0.7990(4) 0.0359(3) 0.5580(3) 0.0317(13) Uani 1 1 d G U . . .
C14A C 0.7192(4) 0.0111(2) 0.6244(4) 0.0398(16) Uani 1 1 d G U . A .
H14A H 0.686281 -0.039315 0.614801 0.048 Uiso 1 1 calc R U . . .
C15A C 0.6874(5) 0.0602(3) 0.7050(4) 0.057(2) Uani 1 1 d G U . A .
H15A H 0.632875 0.043325 0.750338 0.069 Uiso 1 1 calc R U . . .
C16A C 0.7355(5) 0.1340(3) 0.7191(5) 0.068(2) Uani 1 1 d G U . A .
H16A H 0.713853 0.167580 0.774080 0.082 Uiso 1 1 calc R U . . .
C17A C 0.8154(5) 0.1588(3) 0.6526(5) 0.065(2) Uani 1 1 d G U . A .
H17A H 0.848237 0.209196 0.662284 0.078 Uiso 1 1 calc R U . . .
C18A C 0.8471(4) 0.1097(3) 0.5721(4) 0.0483(18) Uani 1 1 d G U . A .
H18A H 0.901645 0.126557 0.526746 0.058 Uiso 1 1 calc R U . . .
C19A C 0.7772(5) -0.0941(4) 0.2114(3) 0.0454(17) Uani 1 1 d G U . . .
C20A C 0.6940(5) -0.1476(4) 0.1954(4) 0.054(2) Uani 1 1 d G U . A .
H20A H 0.663137 -0.174102 0.252619 0.065 Uiso 1 1 calc R U . . .
C21A C 0.6560(5) -0.1623(4) 0.0957(5) 0.072(3) Uani 1 1 d G U . A .
H21A H 0.599105 -0.198921 0.084722 0.087 Uiso 1 1 calc R U . . .
C22A C 0.7011(7) -0.1235(5) 0.0119(4) 0.091(3) Uani 1 1 d G U . A .
H22A H 0.675115 -0.133614 -0.056233 0.109 Uiso 1 1 calc R U . . .
C23A C 0.7843(7) -0.0700(5) 0.0279(4) 0.097(3) Uani 1 1 d G U . A .
H23A H 0.815156 -0.043489 -0.029292 0.116 Uiso 1 1 calc R U . . .
C24A C 0.8223(5) -0.0553(4) 0.1277(4) 0.075(3) Uani 1 1 d G U . A .
H24A H 0.879189 -0.018669 0.138605 0.090 Uiso 1 1 calc R U . . .
C25A C 0.699(3) 0.017(4) 0.368(5) 0.043(3) Uani 0.141(7) 1 d D U P A 1
H25A H 0.715010 0.058020 0.422457 0.051 Uiso 0.141(7) 1 calc R U P A 1
C26A C 0.698(5) 0.074(3) 0.275(4) 0.050(4) Uani 0.141(7) 1 d D U P A 1
H26A H 0.765532 0.068196 0.236889 0.061 Uiso 0.141(7) 1 calc R U P A 1
H26B H 0.637985 0.060896 0.228112 0.061 Uiso 0.141(7) 1 calc R U P A 1
C27A C 0.687(7) 0.158(3) 0.314(4) 0.060(4) Uani 0.141(7) 1 d D U P A 1
H27A H 0.760728 0.177528 0.302440 0.072 Uiso 0.141(7) 1 calc R U P A 1
H27B H 0.644883 0.181246 0.256118 0.072 Uiso 0.141(7) 1 calc R U P A 1
C28A C 0.655(4) 0.209(2) 0.400(3) 0.075(4) Uani 0.141(7) 1 d D U P A 1
O29A O 0.720(5) 0.221(4) 0.475(4) 0.105(9) Uani 0.141(7) 1 d D U P A 1
O30A O 0.570(4) 0.254(3) 0.410(4) 0.084(4) Uani 0.141(7) 1 d D U P A 1
C31A C 0.581(8) 0.279(5) 0.517(4) 0.107(9) Uani 0.141(7) 1 d D U P A 1
H31A H 0.520766 0.313428 0.534903 0.161 Uiso 0.141(7) 1 calc R U P A 1
H31B H 0.580677 0.231858 0.562348 0.161 Uiso 0.141(7) 1 calc R U P A 1
H31C H 0.647960 0.307904 0.527153 0.161 Uiso 0.141(7) 1 calc R U P A 1
C32A C 0.595(3) -0.013(2) 0.414(4) 0.051(3) Uani 0.141(7) 1 d D U P A 1
O33A O 0.533(3) 0.038(3) 0.449(4) 0.063(9) Uani 0.141(7) 1 d D U P A 1
O34A O 0.586(5) -0.089(3) 0.412(5) 0.057(4) Uani 0.141(7) 1 d D U P A 1
C35A C 0.494(5) -0.134(3) 0.451(7) 0.065(8) Uani 0.141(7) 1 d D U P A 1
H35A H 0.506632 -0.190682 0.440899 0.097 Uiso 0.141(7) 1 calc R U P A 1
H35B H 0.485275 -0.122528 0.524597 0.097 Uiso 0.141(7) 1 calc R U P A 1
H35C H 0.429553 -0.117696 0.412573 0.097 Uiso 0.141(7) 1 calc R U P A 1
C25C C 0.6901(6) 0.0208(6) 0.3635(9) 0.0341(16) Uani 0.859(7) 1 d D U P A 2
H25C H 0.671001 0.043038 0.432599 0.041 Uiso 0.859(7) 1 calc R U P A 2
C26C C 0.7209(8) 0.0940(6) 0.3001(10) 0.054(2) Uani 0.859(7) 1 d D U P A 2
H26C H 0.783281 0.119544 0.334409 0.065 Uiso 0.859(7) 1 calc R U P A 2
H26D H 0.744103 0.075803 0.231124 0.065 Uiso 0.859(7) 1 calc R U P A 2
C27C C 0.6362(10) 0.1559(7) 0.2848(9) 0.060(2) Uani 0.859(7) 1 d D U P A 2
H27C H 0.668544 0.202071 0.249348 0.072 Uiso 0.859(7) 1 calc R U P A 2
H27D H 0.580652 0.133844 0.237750 0.072 Uiso 0.859(7) 1 calc R U P A 2
C28C C 0.5832(9) 0.1852(6) 0.3799(8) 0.064(2) Uani 0.859(7) 1 d D U P A 2
O29C O 0.6130(11) 0.1725(7) 0.4660(8) 0.115(4) Uani 0.859(7) 1 d D U P A 2
O30C O 0.5085(7) 0.2357(5) 0.3594(6) 0.075(2) Uani 0.859(7) 1 d D U P A 2
C31C C 0.4524(15) 0.2729(10) 0.4405(11) 0.107(5) Uani 0.859(7) 1 d D U P A 2
H31D H 0.398806 0.309201 0.411094 0.160 Uiso 0.859(7) 1 calc R U P A 2
H31E H 0.416935 0.232298 0.482222 0.160 Uiso 0.859(7) 1 calc R U P A 2
H31F H 0.502634 0.302924 0.484207 0.160 Uiso 0.859(7) 1 calc R U P A 2
C32C C 0.5941(7) -0.0273(5) 0.3320(8) 0.052(2) Uani 0.859(7) 1 d D U P A 2
O33C O 0.5343(6) -0.0076(6) 0.2640(8) 0.083(3) Uani 0.859(7) 1 d D U P A 2
O34C O 0.5810(9) -0.0891(6) 0.3932(9) 0.062(2) Uani 0.859(7) 1 d D U P A 2
C35C C 0.4837(11) -0.1371(8) 0.3770(15) 0.093(4) Uani 0.859(7) 1 d D U P A 2
H35L H 0.483037 -0.181086 0.426835 0.139 Uiso 0.859(7) 1 calc R U P A 2
H35M H 0.420627 -0.103605 0.386975 0.139 Uiso 0.859(7) 1 calc R U P A 2
H35N H 0.482685 -0.158563 0.306487 0.139 Uiso 0.859(7) 1 calc R U P A 2
B36A B 1.0065(7) 0.1388(5) 0.2490(7) 0.0513(19) Uani 1 1 d D U . . .
F1E F 0.9800(16) 0.0723(9) 0.3077(13) 0.063(4) Uani 0.482(13) 1 d D U P B 1
F2E F 0.9975(11) 0.1187(10) 0.1416(8) 0.076(4) Uani 0.482(13) 1 d D U P B 1
F3E F 0.9420(12) 0.2023(7) 0.2670(17) 0.079(4) Uani 0.482(13) 1 d D U P B 1
F4E F 1.1155(11) 0.154(2) 0.268(2) 0.056(5) Uani 0.482(13) 1 d D U P B 1
F5E F 0.972(2) 0.0673(11) 0.2636(19) 0.060(5) Uani 0.382(14) 1 d D U P B 2
F6E F 0.9570(19) 0.1824(14) 0.1813(18) 0.092(5) Uani 0.382(14) 1 d D U P B 2
F7E F 0.9782(13) 0.1827(10) 0.3517(14) 0.064(4) Uani 0.382(14) 1 d D U P B 2
F8E F 1.1140(17) 0.145(3) 0.246(3) 0.061(6) Uani 0.382(14) 1 d D U P B 2
F9E F 0.978(3) 0.133(3) 0.358(3) 0.070(6) Uani 0.145(12) 1 d D U P B 3
F10E F 0.981(3) 0.072(2) 0.199(4) 0.064(6) Uani 0.145(12) 1 d D U P B 3
F11E F 0.924(4) 0.198(3) 0.216(4) 0.067(6) Uani 0.145(12) 1 d D U P B 3
F12E F 1.100(4) 0.165(4) 0.238(5) 0.065(6) Uani 0.145(12) 1 d D U P B 3
N1B N 0.1878(2) 0.5299(2) 0.6202(2) 0.0248(10) Uani 1 1 d G U . . .
C2B C 0.1523(3) 0.5810(2) 0.6970(2) 0.0260(12) Uani 1 1 d G U . C .
C3B C 0.0603(3) 0.6258(2) 0.6808(3) 0.0300(13) Uani 1 1 d G U . C .
H3B H 0.036012 0.660704 0.733368 0.036 Uiso 1 1 calc R U . . .
C4B C 0.0039(3) 0.6197(2) 0.5878(3) 0.0284(12) Uani 1 1 d G U . C .
C5B C 0.0395(3) 0.5687(2) 0.5109(3) 0.0279(12) Uani 1 1 d G U . C .
H5B H 0.000964 0.564451 0.447305 0.033 Uiso 1 1 calc R U . . .
C6B C 0.1314(3) 0.5238(2) 0.5271(2) 0.0247(11) Uani 1 1 d G U . C .
C7B C -0.0917(3) 0.6717(3) 0.5699(4) 0.0344(14) Uani 1 1 d G U . . .
C8B C -0.1031(4) 0.7408(3) 0.6279(4) 0.0468(17) Uani 1 1 d G U . C .
H8B H -0.049536 0.755386 0.677060 0.056 Uiso 1 1 calc R U . . .
C9B C -0.1929(4) 0.7884(2) 0.6140(4) 0.0544(19) Uani 1 1 d G U . C .
H9B H -0.200623 0.835622 0.653644 0.065 Uiso 1 1 calc R U . . .
C10B C -0.2712(4) 0.7671(3) 0.5420(5) 0.058(2) Uani 1 1 d G U . C .
H10B H -0.332577 0.799626 0.532528 0.069 Uiso 1 1 calc R U . . .
C11B C -0.2599(4) 0.6980(3) 0.4840(4) 0.0557(19) Uani 1 1 d G U . C .
H11B H -0.313442 0.683395 0.434825 0.067 Uiso 1 1 calc R U . . .
C12B C -0.1701(4) 0.6503(3) 0.4979(4) 0.0488(17) Uani 1 1 d G U . C .
H12B H -0.162355 0.603158 0.458240 0.059 Uiso 1 1 calc R U . . .
C13B C 0.2087(4) 0.5861(3) 0.7975(3) 0.0331(13) Uani 1 1 d G U . . .
C14B C 0.1795(4) 0.5371(3) 0.8790(4) 0.0480(18) Uani 1 1 d G U . C .
H14B H 0.127156 0.496919 0.868324 0.058 Uiso 1 1 calc R U . . .
C15B C 0.2268(5) 0.5469(3) 0.9761(3) 0.063(2) Uani 1 1 d G U . C .
H15B H 0.206752 0.513458 1.031812 0.075 Uiso 1 1 calc R U . . .
C16B C 0.3033(5) 0.6058(4) 0.9917(3) 0.060(2) Uani 1 1 d G U . C .
H16B H 0.335609 0.612489 1.058099 0.072 Uiso 1 1 calc R U . . .
C17B C 0.3326(4) 0.6548(3) 0.9102(4) 0.055(2) Uani 1 1 d G U . C .
H17B H 0.384874 0.694981 0.920899 0.066 Uiso 1 1 calc R U . . .
C18B C 0.2853(4) 0.6450(3) 0.8131(3) 0.0392(16) Uani 1 1 d G U . C .
H18B H 0.305280 0.678442 0.757409 0.047 Uiso 1 1 calc R U . . .
C19B C 0.1704(3) 0.4726(3) 0.4446(3) 0.0263(12) Uani 1 1 d G U . . .
C20B C 0.1159(4) 0.4022(3) 0.4241(4) 0.0450(17) Uani 1 1 d G U . C .
H20B H 0.060563 0.385291 0.468498 0.054 Uiso 1 1 calc R U . . .
C21B C 0.1424(5) 0.3566(3) 0.3384(4) 0.059(2) Uani 1 1 d G U . C .
H21B H 0.105167 0.308487 0.324355 0.071 Uiso 1 1 calc R U . . .
C22B C 0.2234(5) 0.3814(3) 0.2734(4) 0.058(2) Uani 1 1 d G U . C .
H22B H 0.241520 0.350209 0.214879 0.070 Uiso 1 1 calc R U . . .
C23B C 0.2779(4) 0.4518(3) 0.2940(3) 0.0457(17) Uani 1 1 d G U . C .
H23B H 0.333271 0.468735 0.249545 0.055 Uiso 1 1 calc R U . . .
C24B C 0.2514(3) 0.4974(2) 0.3796(3) 0.0329(14) Uani 1 1 d G U . C .
H24B H 0.288669 0.545541 0.393687 0.040 Uiso 1 1 calc R U . . .
C25B C 0.2837(15) 0.4787(11) 0.6389(17) 0.0279(19) Uani 0.707(7) 1 d D U P C 1
H25B H 0.298811 0.486692 0.714362 0.034 Uiso 0.707(7) 1 calc R U P C 1
C26B C 0.2666(8) 0.3910(5) 0.6313(8) 0.0342(17) Uani 0.707(7) 1 d D U P C 1
H26E H 0.294295 0.372381 0.564151 0.041 Uiso 0.707(7) 1 calc R U P C 1
H26F H 0.188811 0.380446 0.631358 0.041 Uiso 0.707(7) 1 calc R U P C 1
C27B C 0.3189(8) 0.3420(7) 0.7174(9) 0.041(2) Uani 0.707(7) 1 d D U P C 1
H27E H 0.281731 0.352447 0.783121 0.049 Uiso 0.707(7) 1 calc R U P C 1
H27F H 0.310685 0.284741 0.701078 0.049 Uiso 0.707(7) 1 calc R U P C 1
C28B C 0.4341(8) 0.3604(6) 0.7313(8) 0.046(2) Uani 0.707(7) 1 d D U P C 1
O29B O 0.4706(7) 0.4180(5) 0.7802(6) 0.054(2) Uani 0.707(7) 1 d D U P C 1
O30B O 0.4934(11) 0.3072(8) 0.6777(9) 0.067(3) Uani 0.707(7) 1 d D U P C 1
C31B C 0.6089(15) 0.3273(15) 0.6685(16) 0.087(6) Uani 0.707(7) 1 d D U P C 1
H31G H 0.644861 0.285666 0.628806 0.130 Uiso 0.707(7) 1 calc R U P C 1
H31H H 0.616269 0.378407 0.632843 0.130 Uiso 0.707(7) 1 calc R U P C 1
H31I H 0.641474 0.330900 0.737701 0.130 Uiso 0.707(7) 1 calc R U P C 1
C32B C 0.3842(7) 0.5105(6) 0.5888(8) 0.0351(18) Uani 0.707(7) 1 d D U P C 1
O33B O 0.4502(6) 0.4675(5) 0.5515(6) 0.0446(18) Uani 0.707(7) 1 d . U P C 1
O34B O 0.3885(17) 0.5900(11) 0.5866(11) 0.038(3) Uani 0.707(7) 1 d . U P C 1
C35B C 0.4908(15) 0.6230(11) 0.5528(14) 0.058(4) Uani 0.707(7) 1 d . U P C 1
H35D H 0.487161 0.681210 0.553428 0.087 Uiso 0.707(7) 1 calc R U P C 1
H35E H 0.548001 0.605203 0.599933 0.087 Uiso 0.707(7) 1 calc R U P C 1
H35F H 0.505651 0.604502 0.482515 0.087 Uiso 0.707(7) 1 calc R U P C 1
C25D C 0.283(4) 0.481(3) 0.643(4) 0.030(3) Uani 0.293(7) 1 d D U P C 2
H25D H 0.298195 0.458028 0.573856 0.036 Uiso 0.293(7) 1 calc R U P C 2
C26D C 0.262(2) 0.4087(13) 0.7058(19) 0.037(3) Uani 0.293(7) 1 d D U P C 2
H26G H 0.184125 0.402750 0.714765 0.045 Uiso 0.293(7) 1 calc R U P C 2
H26H H 0.295088 0.415369 0.775292 0.045 Uiso 0.293(7) 1 calc R U P C 2
C27D C 0.306(2) 0.3328(14) 0.656(2) 0.049(3) Uani 0.293(7) 1 d D U P C 2
H27G H 0.290984 0.286067 0.700617 0.059 Uiso 0.293(7) 1 calc R U P C 2
H27H H 0.272516 0.324018 0.587507 0.059 Uiso 0.293(7) 1 calc R U P C 2
C28D C 0.425(2) 0.3450(13) 0.647(2) 0.064(3) Uani 0.293(7) 1 d D U P C 2
O29D O 0.458(2) 0.3775(15) 0.5653(19) 0.077(5) Uani 0.293(7) 1 d D U P C 2
O30D O 0.502(3) 0.321(2) 0.713(2) 0.069(4) Uani 0.293(7) 1 d D U P C 2
C31D C 0.613(3) 0.350(3) 0.707(4) 0.080(8) Uani 0.293(7) 1 d D U P C 2
H31J H 0.655939 0.325297 0.761600 0.119 Uiso 0.293(7) 1 calc R U P C 2
H31K H 0.642169 0.335972 0.639066 0.119 Uiso 0.293(7) 1 calc R U P C 2
H31L H 0.613819 0.407933 0.715002 0.119 Uiso 0.293(7) 1 calc R U P C 2
C32D C 0.3836(17) 0.5254(14) 0.6665(19) 0.032(3) Uani 0.293(7) 1 d D U P C 2
O33D O 0.4485(15) 0.5036(11) 0.7279(15) 0.047(4) Uani 0.293(7) 1 d . U P C 2
O34D O 0.393(4) 0.584(3) 0.609(3) 0.036(4) Uani 0.293(7) 1 d . U P C 2
C35D C 0.490(4) 0.635(3) 0.598(3) 0.049(7) Uani 0.293(7) 1 d . U P C 2
H35G H 0.477076 0.686446 0.630183 0.073 Uiso 0.293(7) 1 calc R U P C 2
H35H H 0.504852 0.642073 0.524324 0.073 Uiso 0.293(7) 1 calc R U P C 2
H35I H 0.551100 0.608835 0.631999 0.073 Uiso 0.293(7) 1 calc R U P C 2
B36B B -0.0202(8) 0.3563(6) 0.7439(8) 0.0460(18) Uani 1 1 d . U . . .
F1F F -0.0063(19) 0.4364(10) 0.7086(16) 0.052(4) Uani 0.48(3) 1 d D U P D 1
F2F F 0.000(2) 0.3067(12) 0.6592(18) 0.061(4) Uani 0.48(3) 1 d D U P D 1
F3F F 0.0690(13) 0.3382(15) 0.8094(12) 0.072(4) Uani 0.48(3) 1 d D U P D 1
F4F F -0.1166(16) 0.3438(18) 0.7779(19) 0.053(5) Uani 0.48(3) 1 d D U P D 1
F5F F 0.006(2) 0.4339(14) 0.744(3) 0.059(5) Uani 0.36(3) 1 d D U P D 2
F6F F -0.013(2) 0.3292(17) 0.6393(16) 0.053(5) Uani 0.36(3) 1 d D U P D 2
F7F F 0.039(2) 0.3044(16) 0.7965(16) 0.066(5) Uani 0.36(3) 1 d D U P D 2
F8F F -0.134(2) 0.349(2) 0.752(2) 0.049(5) Uani 0.36(3) 1 d D U P D 2
F9F F 0.000(6) 0.417(4) 0.676(5) 0.055(6) Uani 0.114(10) 1 d . U P D 3
F10F F 0.027(4) 0.299(3) 0.709(5) 0.056(6) Uani 0.114(10) 1 d . U P D 3
F11F F -0.004(4) 0.368(3) 0.869(4) 0.057(5) Uani 0.114(10) 1 d . U P D 3
F12F F -0.100(6) 0.334(5) 0.806(5) 0.050(5) Uani 0.114(10) 1 d . U P D 3

loop_
_atom_site_aniso_label
_atom_site_aniso_U_11
_atom_site_aniso_U_22
_atom_site_aniso_U_33
_atom_site_aniso_U_23
_atom_site_aniso_U_13
_atom_site_aniso_U_12
N1A 0.024(2) 0.026(2) 0.036(3) 0.001(2) -0.002(2) 0.001(2)
C2A 0.020(3) 0.032(3) 0.031(3) -0.003(2) 0.001(2) 0.001(2)
C3A 0.023(3) 0.037(3) 0.032(3) -0.002(2) -0.001(2) 0.008(2)
C4A 0.028(3) 0.036(3) 0.030(3) 0.008(2) 0.007(2) 0.004(2)
C5A 0.035(3) 0.028(3) 0.032(3) -0.006(2) 0.007(2) -0.004(2)
C6A 0.034(3) 0.031(3) 0.032(3) -0.001(2) 0.001(2) -0.006(2)
C7A 0.033(3) 0.048(4) 0.039(3) 0.010(3) 0.015(3) 0.017(3)
C8A 0.053(4) 0.106(6) 0.045(4) -0.016(4) -0.013(3) 0.039(4)
C9A 0.053(5) 0.134(7) 0.059(5) -0.006(5) -0.009(4) 0.044(5)
C10A 0.054(5) 0.098(6) 0.083(6) 0.039(5) 0.020(4) 0.040(5)
C11A 0.064(5) 0.052(4) 0.102(6) 0.034(4) 0.035(4) 0.028(4)
C12A 0.041(4) 0.042(4) 0.083(5) 0.020(4) 0.027(4) 0.013(3)
C13A 0.025(3) 0.031(3) 0.039(3) -0.006(3) 0.002(2) 0.007(2)
C14A 0.039(4) 0.036(3) 0.046(4) 0.000(3) 0.015(3) 0.005(3)
C15A 0.051(5) 0.060(4) 0.061(5) -0.013(4) 0.020(4) 0.007(4)
C16A 0.061(5) 0.067(5) 0.077(6) -0.038(4) 0.016(4) 0.005(4)
C17A 0.057(5) 0.054(4) 0.083(6) -0.035(4) 0.007(4) -0.005(4)
C18A 0.037(4) 0.042(4) 0.066(5) -0.014(3) 0.008(3) -0.005(3)
C19A 0.048(4) 0.049(4) 0.039(3) -0.011(3) -0.011(3) -0.007(3)
C20A 0.052(5) 0.045(4) 0.064(5) -0.010(4) -0.017(4) -0.002(3)
C21A 0.071(6) 0.062(5) 0.082(6) -0.021(4) -0.036(5) -0.010(4)
C22A 0.125(8) 0.085(7) 0.061(5) -0.014(5) -0.042(5) -0.012(6)
C23A 0.147(9) 0.097(7) 0.046(5) -0.013(5) -0.022(5) -0.034(6)
C24A 0.110(7) 0.083(6) 0.033(4) -0.003(4) -0.010(4) -0.038(5)
C25A 0.031(6) 0.043(6) 0.054(6) 0.010(6) -0.004(5) 0.004(5)
C26A 0.046(7) 0.050(6) 0.055(7) 0.018(6) -0.002(6) 0.007(6)
C27A 0.063(7) 0.058(6) 0.058(7) 0.020(6) -0.003(7) 0.019(7)
C28A 0.085(7) 0.079(7) 0.060(7) 0.014(6) 0.000(6) 0.031(7)
O29A 0.120(17) 0.120(19) 0.075(15) -0.003(15) -0.016(14) 0.041(17)
O30A 0.099(8) 0.087(8) 0.065(8) 0.010(8) 0.005(7) 0.039(7)
C31A 0.138(17) 0.115(17) 0.069(13) 0.005(14) 0.013(15) 0.047(16)
C32A 0.032(6) 0.052(6) 0.068(7) 0.010(6) -0.003(6) -0.001(6)
O33A 0.041(16) 0.068(16) 0.08(2) 0.019(17) 0.009(15) 0.016(15)
O34A 0.035(8) 0.056(7) 0.080(9) 0.008(8) -0.005(8) -0.007(7)
C35A 0.033(14) 0.065(14) 0.095(17) -0.009(16) -0.014(15) -0.023(12)
C25C 0.022(3) 0.037(3) 0.043(4) 0.009(3) -0.006(3) 0.003(3)
C26C 0.049(5) 0.050(4) 0.064(5) 0.021(4) 0.001(4) 0.007(4)
C27C 0.063(5) 0.057(5) 0.059(5) 0.018(4) 0.005(4) 0.015(4)
C28C 0.075(5) 0.066(5) 0.051(4) 0.009(4) -0.011(4) 0.033(4)
O29C 0.160(9) 0.121(8) 0.064(5) 0.002(5) -0.004(5) 0.069(7)
O30C 0.085(5) 0.088(5) 0.051(4) 0.018(4) 0.010(4) 0.045(4)
C31C 0.144(11) 0.108(10) 0.069(7) 0.015(7) 0.036(8) 0.059(9)
C32C 0.030(4) 0.054(4) 0.071(5) 0.004(4) -0.010(4) 0.002(3)
O33C 0.046(4) 0.081(5) 0.121(7) 0.001(5) -0.049(4) 0.013(4)
O34C 0.039(4) 0.060(4) 0.086(6) 0.010(4) -0.001(4) -0.017(3)
C35C 0.049(6) 0.097(9) 0.132(11) -0.006(9) -0.003(7) -0.034(6)
B36A 0.043(4) 0.050(4) 0.060(5) 0.010(4) -0.005(4) -0.007(3)
F1E 0.058(7) 0.055(6) 0.076(9) 0.015(7) 0.011(8) -0.012(5)
F2E 0.071(7) 0.102(8) 0.054(6) -0.005(6) -0.018(5) -0.004(6)
F3E 0.079(7) 0.051(6) 0.108(10) -0.012(7) 0.013(8) 0.015(5)
F4E 0.039(6) 0.079(10) 0.049(10) -0.006(7) -0.006(5) -0.021(6)
F5E 0.063(8) 0.046(6) 0.072(11) -0.003(7) 0.011(10) -0.021(6)
F6E 0.089(9) 0.096(9) 0.091(9) 0.025(8) -0.022(8) 0.013(8)
F7E 0.062(8) 0.050(8) 0.082(8) -0.016(7) 0.021(7) 0.002(7)
F8E 0.041(7) 0.081(13) 0.060(13) -0.004(10) 0.016(7) -0.017(7)
F9E 0.066(11) 0.070(12) 0.074(9) 0.008(10) 0.022(9) -0.003(12)
F10E 0.062(11) 0.056(9) 0.075(12) 0.005(10) -0.014(12) 0.001(9)
F11E 0.066(11) 0.068(11) 0.067(12) -0.013(11) 0.009(11) 0.022(10)
F12E 0.051(9) 0.077(13) 0.066(13) 0.007(12) 0.008(10) -0.012(9)
N1B 0.021(2) 0.030(2) 0.023(2) -0.0065(19) -0.0002(18) 0.0010(19)
C2B 0.027(3) 0.028(3) 0.023(3) -0.007(2) 0.003(2) -0.005(2)
C3B 0.027(3) 0.028(3) 0.035(3) -0.004(2) 0.008(2) 0.001(2)
C4B 0.024(3) 0.024(3) 0.038(3) -0.003(2) 0.007(2) 0.003(2)
C5B 0.027(3) 0.033(3) 0.023(3) -0.003(2) 0.000(2) 0.003(2)
C6B 0.026(3) 0.023(3) 0.025(3) -0.002(2) 0.002(2) 0.003(2)
C7B 0.023(3) 0.033(3) 0.047(3) 0.011(3) 0.008(2) 0.005(2)
C8B 0.039(4) 0.034(3) 0.068(5) 0.006(3) 0.016(3) 0.011(3)
C9B 0.046(4) 0.037(4) 0.080(5) 0.017(3) 0.025(4) 0.012(3)
C10B 0.051(4) 0.050(4) 0.073(5) 0.027(4) 0.017(4) 0.023(4)
C11B 0.039(4) 0.070(5) 0.059(5) 0.014(4) 0.000(3) 0.015(4)
C12B 0.033(3) 0.061(4) 0.053(4) 0.004(3) 0.004(3) 0.017(3)
C13B 0.032(3) 0.036(3) 0.031(3) -0.007(3) -0.003(2) -0.004(3)
C14B 0.060(4) 0.050(4) 0.034(3) -0.007(3) -0.002(3) -0.012(3)
C15B 0.067(5) 0.083(6) 0.037(4) 0.001(4) -0.007(4) -0.006(4)
C16B 0.055(5) 0.079(5) 0.045(4) -0.023(4) -0.018(3) -0.003(4)
C17B 0.042(4) 0.066(5) 0.057(4) -0.025(4) -0.013(3) -0.005(4)
C18B 0.030(3) 0.048(4) 0.040(3) -0.014(3) -0.003(3) -0.012(3)
C19B 0.024(3) 0.032(3) 0.023(3) -0.006(2) -0.004(2) 0.003(2)
C20B 0.041(4) 0.047(4) 0.047(4) -0.020(3) 0.006(3) -0.007(3)
C21B 0.053(5) 0.066(5) 0.058(5) -0.039(4) 0.007(4) -0.015(4)
C22B 0.050(4) 0.077(5) 0.048(4) -0.033(4) 0.006(3) 0.005(4)
C23B 0.036(4) 0.063(4) 0.038(4) -0.015(3) 0.009(3) 0.010(3)
C24B 0.032(3) 0.036(3) 0.031(3) -0.005(3) -0.001(2) 0.006(3)
C25B 0.027(2) 0.029(2) 0.028(2) 0.0004(13) -0.0001(13) 0.0006(13)
C26B 0.031(4) 0.033(4) 0.038(4) 0.005(3) -0.005(3) 0.004(3)
C27B 0.041(4) 0.042(4) 0.039(4) 0.014(4) -0.010(4) 0.001(4)
C28B 0.042(4) 0.055(5) 0.043(4) 0.018(4) -0.001(4) 0.010(4)
O29B 0.045(4) 0.077(5) 0.040(4) 0.007(4) -0.014(3) -0.011(4)
O30B 0.061(5) 0.073(6) 0.069(6) 0.018(5) 0.010(5) 0.027(4)
C31B 0.055(7) 0.113(13) 0.092(12) 0.040(10) 0.012(8) 0.026(8)
C32B 0.025(3) 0.035(4) 0.045(4) 0.008(3) -0.001(3) 0.006(3)
O33B 0.038(4) 0.046(4) 0.050(4) 0.005(3) 0.008(3) 0.007(3)
O34B 0.028(4) 0.036(4) 0.049(6) 0.009(4) 0.003(5) -0.001(3)
C35B 0.039(6) 0.047(8) 0.088(11) 0.009(8) 0.018(9) -0.005(5)
C25D 0.029(3) 0.030(3) 0.030(3) 0.0002(14) 0.0003(14) 0.0003(14)
C26D 0.037(6) 0.038(5) 0.037(6) 0.013(5) -0.001(5) -0.001(5)
C27D 0.051(6) 0.044(6) 0.051(6) 0.014(6) -0.001(6) 0.007(6)
C28D 0.057(6) 0.067(7) 0.069(7) 0.014(6) 0.001(6) 0.016(6)
O29D 0.070(11) 0.071(11) 0.091(11) 0.014(9) 0.018(9) 0.016(9)
O30D 0.058(6) 0.075(8) 0.074(8) 0.017(7) 0.001(7) 0.015(7)
C31D 0.054(10) 0.091(16) 0.094(17) 0.014(15) 0.009(13) 0.023(12)
C32D 0.025(5) 0.035(5) 0.037(6) -0.007(5) -0.005(5) 0.001(5)
O33D 0.044(4) 0.047(5) 0.048(4) -0.002(3) -0.005(3) 0.001(3)
O34D 0.024(6) 0.038(7) 0.047(8) -0.004(6) -0.002(7) -0.004(6)
C35D 0.033(10) 0.041(12) 0.072(16) -0.006(12) 0.003(13) -0.010(9)
B36B 0.047(4) 0.044(4) 0.047(4) 0.005(3) -0.016(3) -0.003(3)
F1F 0.069(8) 0.040(6) 0.047(10) 0.002(6) -0.001(8) -0.012(6)
F2F 0.079(9) 0.055(8) 0.049(8) -0.001(7) 0.002(7) 0.002(8)
F3F 0.066(7) 0.084(10) 0.064(7) 0.016(7) -0.035(6) -0.004(7)
F4F 0.042(8) 0.062(9) 0.055(13) 0.002(10) 0.009(8) -0.003(8)
F5F 0.064(8) 0.042(6) 0.071(12) 0.002(8) -0.015(10) -0.012(6)
F6F 0.058(8) 0.064(11) 0.036(7) 0.006(7) -0.007(6) 0.017(8)
F7F 0.070(9) 0.062(9) 0.067(8) -0.002(7) -0.027(7) 0.013(7)
F8F 0.043(7) 0.054(9) 0.050(11) 0.000(9) -0.004(7) 0.001(7)
F9F 0.062(12) 0.052(11) 0.052(11) 0.008(10) -0.005(12) -0.011(11)
F10F 0.057(12) 0.056(10) 0.056(11) 0.007(10) -0.016(11) 0.011(10)
F11F 0.054(9) 0.064(9) 0.052(7) 0.006(8) -0.024(8) -0.004(8)
F12F 0.045(9) 0.056(9) 0.048(9) 0.008(9) -0.013(7) -0.002(8)

_geom_special_details            
;
 All esds (except the esd in the dihedral angle between two l.s. planes)
 are estimated using the full covariance matrix.  The cell esds are taken
 into account individually in the estimation of esds in distances, angles
 and torsion angles; correlations between esds in cell parameters are only
 used when they are defined by crystal symmetry.  An approximate (isotropic)
 treatment of cell esds is used for estimating esds involving l.s. planes.
;

loop_
_geom_bond_atom_site_label_1
_geom_bond_atom_site_label_2
_geom_bond_distance
_geom_bond_site_symmetry_2
_geom_bond_publ_flag
N1A C25A 1.38(5) . ?
N1A C2A 1.3900 . ?
N1A C6A 1.3900 . ?
N1A C25C 1.511(9) . ?
C2A C3A 1.3900 . ?
C2A C13A 1.460(4) . ?
C3A C4A 1.3900 . ?
C3A H3A 0.9500 . ?
C4A C5A 1.3900 . ?
C4A C7A 1.511(4) . ?
C5A C6A 1.3900 . ?
C5A H5A 0.9500 . ?
C6A C19A 1.473(5) . ?
C7A C8A 1.3900 . ?
C7A C12A 1.3900 . ?
C8A C9A 1.3900 . ?
C8A H8A 0.9500 . ?
C9A C10A 1.3900 . ?
C9A H9A 0.9500 . ?
C10A C11A 1.3900 . ?
C10A H10A 0.9500 . ?
C11A C12A 1.3900 . ?
C11A H11A 0.9500 . ?
C12A H12A 0.9500 . ?
C13A C14A 1.3900 . ?
C13A C18A 1.3900 . ?
C14A C15A 1.3900 . ?
C14A H14A 0.9500 . ?
C15A C16A 1.3900 . ?
C15A H15A 0.9500 . ?
C16A C17A 1.3900 . ?
C16A H16A 0.9500 . ?
C17A C18A 1.3900 . ?
C17A H17A 0.9500 . ?
C18A H18A 0.9500 . ?
C19A C20A 1.3900 . ?
C19A C24A 1.3900 . ?
C20A C21A 1.3900 . ?
C20A H20A 0.9500 . ?
C21A C22A 1.3900 . ?
C21A H21A 0.9500 . ?
C22A C23A 1.3900 . ?
C22A H22A 0.9500 . ?
C23A C24A 1.3900 . ?
C23A H23A 0.9500 . ?
C24A H24A 0.9500 . ?
C25A C32A 1.520(12) . ?
C25A C26A 1.529(13) . ?
C25A H25A 1.0000 . ?
C26A C27A 1.50(3) . ?
C26A H26A 0.9900 . ?
C26A H26B 0.9900 . ?
C27A C28A 1.48(3) . ?
C27A H27A 0.9900 . ?
C27A H27B 0.9900 . ?
C28A O29A 1.27(3) . ?
C28A O30A 1.30(3) . ?
O30A C31A 1.45(3) . ?
C31A H31A 0.9800 . ?
C31A H31B 0.9800 . ?
C31A H31C 0.9800 . ?
C32A O33A 1.24(2) . ?
C32A O34A 1.29(3) . ?
O34A C35A 1.46(3) . ?
C35A H35A 0.9800 . ?
C35A H35B 0.9800 . ?
C35A H35C 0.9800 . ?
C25C C32C 1.501(9) . ?
C25C C26C 1.531(9) . ?
C25C H25C 1.0000 . ?
C26C C27C 1.497(14) . ?
C26C H26C 0.9900 . ?
C26C H26D 0.9900 . ?
C27C C28C 1.490(14) . ?
C27C H27C 0.9900 . ?
C27C H27D 0.9900 . ?
C28C O29C 1.188(12) . ?
C28C O30C 1.287(11) . ?
O30C C31C 1.414(13) . ?
C31C H31D 0.9800 . ?
C31C H31E 0.9800 . ?
C31C H31F 0.9800 . ?
C32C O33C 1.193(11) . ?
C32C O34C 1.318(12) . ?
O34C C35C 1.474(12) . ?
C35C H35L 0.9800 . ?
C35C H35M 0.9800 . ?
C35C H35N 0.9800 . ?
B36A F12E 1.26(4) . ?
B36A F6E 1.292(19) . ?
B36A F5E 1.29(2) . ?
B36A F10E 1.33(4) . ?
B36A F8E 1.35(2) . ?
B36A F3E 1.360(11) . ?
B36A F1E 1.394(11) . ?
B36A F4E 1.406(12) . ?
B36A F2E 1.431(11) . ?
B36A F9E 1.45(4) . ?
B36A F11E 1.49(4) . ?
B36A F7E 1.564(17) . ?
N1B C2B 1.3900 . ?
N1B C6B 1.3900 . ?
N1B C25D 1.47(5) . ?
N1B C25B 1.49(2) . ?
C2B C3B 1.3900 . ?
C2B C13B 1.472(4) . ?
C3B C4B 1.3900 . ?
C3B H3B 0.9500 . ?
C4B C5B 1.3900 . ?
C4B C7B 1.499(4) . ?
C5B C6B 1.3900 . ?
C5B H5B 0.9500 . ?
C6B C19B 1.459(4) . ?
C7B C8B 1.3900 . ?
C7B C12B 1.3900 . ?
C8B C9B 1.3900 . ?
C8B H8B 0.9500 . ?
C9B C10B 1.3900 . ?
C9B H9B 0.9500 . ?
C10B C11B 1.3900 . ?
C10B H10B 0.9500 . ?
C11B C12B 1.3900 . ?
C11B H11B 0.9500 . ?
C12B H12B 0.9500 . ?
C13B C14B 1.3900 . ?
C13B C18B 1.3900 . ?
C14B C15B 1.3900 . ?
C14B H14B 0.9500 . ?
C15B C16B 1.3900 . ?
C15B H15B 0.9500 . ?
C16B C17B 1.3900 . ?
C16B H16B 0.9500 . ?
C17B C18B 1.3900 . ?
C17B H17B 0.9500 . ?
C18B H18B 0.9500 . ?
C19B C20B 1.3900 . ?
C19B C24B 1.3900 . ?
C20B C21B 1.3900 . ?
C20B H20B 0.9500 . ?
C21B C22B 1.3900 . ?
C21B H21B 0.9500 . ?
C22B C23B 1.3900 . ?
C22B H22B 0.9500 . ?
C23B C24B 1.3900 . ?
C23B H23B 0.9500 . ?
C24B H24B 0.9500 . ?
C25B C26B 1.493(18) . ?
C25B C32B 1.520(18) . ?
C25B H25B 1.0000 . ?
C26B C27B 1.524(12) . ?
C26B H26E 0.9900 . ?
C26B H26F 0.9900 . ?
C27B C28B 1.484(14) . ?
C27B H27E 0.9900 . ?
C27B H27F 0.9900 . ?
C28B O29B 1.240(13) . ?
C28B O30B 1.359(14) . ?
O30B C31B 1.491(17) . ?
C31B H31G 0.9800 . ?
C31B H31H 0.9800 . ?
C31B H31I 0.9800 . ?
C32B O33B 1.204(12) . ?
C32B O34B 1.34(2) . ?
O34B C35B 1.47(2) . ?
C35B H35D 0.9800 . ?
C35B H35E 0.9800 . ?
C35B H35F 0.9800 . ?
C25D C26D 1.49(3) . ?
C25D C32D 1.49(3) . ?
C25D H25D 1.0000 . ?
C26D C27D 1.53(2) . ?
C26D H26G 0.9900 . ?
C26D H26H 0.9900 . ?
C27D C28D 1.52(2) . ?
C27D H27G 0.9900 . ?
C27D H27H 0.9900 . ?
C28D O29D 1.26(2) . ?
C28D O30D 1.34(2) . ?
O30D C31D 1.47(3) . ?
C31D H31J 0.9800 . ?
C31D H31K 0.9800 . ?
C31D H31L 0.9800 . ?
C32D O33D 1.19(3) . ?
C32D O34D 1.23(5) . ?
O34D C35D 1.49(6) . ?
C35D H35G 0.9800 . ?
C35D H35H 0.9800 . ?
C35D H35I 0.9800 . ?
B36B F10F 1.21(6) . ?
B36B F4F 1.31(2) . ?
B36B F7F 1.328(19) . ?
B36B F5F 1.34(2) . ?
B36B F12F 1.35(8) . ?
B36B F9F 1.37(6) . ?
B36B F2F 1.40(2) . ?
B36B F3F 1.424(16) . ?
B36B F6F 1.43(2) . ?
B36B F1F 1.434(19) . ?
B36B F8F 1.44(3) . ?
B36B F11F 1.63(5) . ?
F11F F12F 1.54(8) . ?

loop_
_geom_angle_atom_site_label_1
_geom_angle_atom_site_label_2
_geom_angle_atom_site_label_3
_geom_angle
_geom_angle_site_symmetry_1
_geom_angle_site_symmetry_3
_geom_angle_publ_flag
C25A N1A C2A 116(3) . . ?
C25A N1A C6A 124(3) . . ?
C2A N1A C6A 120.0 . . ?
C2A N1A C25C 117.3(5) . . ?
C6A N1A C25C 122.5(5) . . ?
C3A C2A N1A 120.0 . . ?
C3A C2A C13A 118.4(3) . . ?
N1A C2A C13A 121.6(3) . . ?
C4A C3A C2A 120.0 . . ?
C4A C3A H3A 120.0 . . ?
C2A C3A H3A 120.0 . . ?
C5A C4A C3A 120.0 . . ?
C5A C4A C7A 120.9(3) . . ?
C3A C4A C7A 119.1(3) . . ?
C4A C5A C6A 120.0 . . ?
C4A C5A H5A 120.0 . . ?
C6A C5A H5A 120.0 . . ?
C5A C6A N1A 120.0 . . ?
C5A C6A C19A 118.3(4) . . ?
N1A C6A C19A 121.6(4) . . ?
C8A C7A C12A 120.0 . . ?
C8A C7A C4A 119.0(4) . . ?
C12A C7A C4A 121.0(4) . . ?
C9A C8A C7A 120.0 . . ?
C9A C8A H8A 120.0 . . ?
C7A C8A H8A 120.0 . . ?
C8A C9A C10A 120.0 . . ?
C8A C9A H9A 120.0 . . ?
C10A C9A H9A 120.0 . . ?
C9A C10A C11A 120.0 . . ?
C9A C10A H10A 120.0 . . ?
C11A C10A H10A 120.0 . . ?
C12A C11A C10A 120.0 . . ?
C12A C11A H11A 120.0 . . ?
C10A C11A H11A 120.0 . . ?
C11A C12A C7A 120.0 . . ?
C11A C12A H12A 120.0 . . ?
C7A C12A H12A 120.0 . . ?
C14A C13A C18A 120.0 . . ?
C14A C13A C2A 120.6(3) . . ?
C18A C13A C2A 119.2(3) . . ?
C15A C14A C13A 120.0 . . ?
C15A C14A H14A 120.0 . . ?
C13A C14A H14A 120.0 . . ?
C14A C15A C16A 120.0 . . ?
C14A C15A H15A 120.0 . . ?
C16A C15A H15A 120.0 . . ?
C15A C16A C17A 120.0 . . ?
C15A C16A H16A 120.0 . . ?
C17A C16A H16A 120.0 . . ?
C18A C17A C16A 120.0 . . ?
C18A C17A H17A 120.0 . . ?
C16A C17A H17A 120.0 . . ?
C17A C18A C13A 120.0 . . ?
C17A C18A H18A 120.0 . . ?
C13A C18A H18A 120.0 . . ?
C20A C19A C24A 120.0 . . ?
C20A C19A C6A 121.7(4) . . ?
C24A C19A C6A 118.0(4) . . ?
C21A C20A C19A 120.0 . . ?
C21A C20A H20A 120.0 . . ?
C19A C20A H20A 120.0 . . ?
C20A C21A C22A 120.0 . . ?
C20A C21A H21A 120.0 . . ?
C22A C21A H21A 120.0 . . ?
C23A C22A C21A 120.0 . . ?
C23A C22A H22A 120.0 . . ?
C21A C22A H22A 120.0 . . ?
C22A C23A C24A 120.0 . . ?
C22A C23A H23A 120.0 . . ?
C24A C23A H23A 120.0 . . ?
C23A C24A C19A 120.0 . . ?
C23A C24A H24A 120.0 . . ?
C19A C24A H24A 120.0 . . ?
N1A C25A C32A 115(3) . . ?
N1A C25A C26A 119(3) . . ?
C32A C25A C26A 121.1(16) . . ?
N1A C25A H25A 97.0 . . ?
C32A C25A H25A 97.0 . . ?
C26A C25A H25A 97.0 . . ?
C27A C26A C25A 109(5) . . ?
C27A C26A H26A 109.9 . . ?
C25A C26A H26A 109.9 . . ?
C27A C26A H26B 109.9 . . ?
C25A C26A H26B 109.9 . . ?
H26A C26A H26B 108.3 . . ?
C28A C27A C26A 146(4) . . ?
C28A C27A H27A 100.4 . . ?
C26A C27A H27A 100.4 . . ?
C28A C27A H27B 100.4 . . ?
C26A C27A H27B 100.4 . . ?
H27A C27A H27B 104.3 . . ?
O29A C28A O30A 111(4) . . ?
O29A C28A C27A 119(5) . . ?
O30A C28A C27A 130(5) . . ?
C28A O30A C31A 101(3) . . ?
O30A C31A H31A 109.5 . . ?
O30A C31A H31B 109.5 . . ?
H31A C31A H31B 109.5 . . ?
O30A C31A H31C 109.5 . . ?
H31A C31A H31C 109.5 . . ?
H31B C31A H31C 109.5 . . ?
O33A C32A O34A 129(3) . . ?
O33A C32A C25A 117(2) . . ?
O34A C32A C25A 114(2) . . ?
C32A O34A C35A 125(3) . . ?
O34A C35A H35A 109.5 . . ?
O34A C35A H35B 109.5 . . ?
H35A C35A H35B 109.5 . . ?
O34A C35A H35C 109.5 . . ?
H35A C35A H35C 109.5 . . ?
H35B C35A H35C 109.5 . . ?
C32C C25C N1A 112.6(7) . . ?
C32C C25C C26C 119.7(7) . . ?
N1A C25C C26C 110.7(7) . . ?
C32C C25C H25C 104.0 . . ?
N1A C25C H25C 104.0 . . ?
C26C C25C H25C 104.0 . . ?
C27C C26C C25C 116.5(9) . . ?
C27C C26C H26C 108.2 . . ?
C25C C26C H26C 108.2 . . ?
C27C C26C H26D 108.2 . . ?
C25C C26C H26D 108.2 . . ?
H26C C26C H26D 107.3 . . ?
C28C C27C C26C 116.4(10) . . ?
C28C C27C H27C 108.2 . . ?
C26C C27C H27C 108.2 . . ?
C28C C27C H27D 108.2 . . ?
C26C C27C H27D 108.2 . . ?
H27C C27C H27D 107.4 . . ?
O29C C28C O30C 122.0(10) . . ?
O29C C28C C27C 125.1(10) . . ?
O30C C28C C27C 112.3(9) . . ?
C28C O30C C31C 120.4(9) . . ?
O30C C31C H31D 109.5 . . ?
O30C C31C H31E 109.5 . . ?
H31D C31C H31E 109.5 . . ?
O30C C31C H31F 109.5 . . ?
H31D C31C H31F 109.5 . . ?
H31E C31C H31F 109.5 . . ?
O33C C32C O34C 125.4(9) . . ?
O33C C32C C25C 122.9(8) . . ?
O34C C32C C25C 111.5(8) . . ?
C32C O34C C35C 117.1(11) . . ?
O34C C35C H35L 109.5 . . ?
O34C C35C H35M 109.5 . . ?
H35L C35C H35M 109.5 . . ?
O34C C35C H35N 109.5 . . ?
H35L C35C H35N 109.5 . . ?
H35M C35C H35N 109.5 . . ?
F6E B36A F5E 117.9(17) . . ?
F12E B36A F10E 117(3) . . ?
F6E B36A F8E 114(2) . . ?
F5E B36A F8E 114(2) . . ?
F3E B36A F1E 112.9(13) . . ?
F3E B36A F4E 114.0(15) . . ?
F1E B36A F4E 106.6(15) . . ?
F3E B36A F2E 108.2(12) . . ?
F1E B36A F2E 108.8(11) . . ?
F4E B36A F2E 106.0(13) . . ?
F12E B36A F9E 112(3) . . ?
F10E B36A F9E 111(3) . . ?
F12E B36A F11E 112(3) . . ?
F10E B36A F11E 105(3) . . ?
F9E B36A F11E 98(2) . . ?
F6E B36A F7E 101.2(15) . . ?
F5E B36A F7E 103.5(13) . . ?
F8E B36A F7E 102.7(18) . . ?
C2B N1B C6B 120.0 . . ?
C2B N1B C25D 118(2) . . ?
C6B N1B C25D 122(2) . . ?
C2B N1B C25B 120.3(9) . . ?
C6B N1B C25B 119.6(9) . . ?
C3B C2B N1B 120.0 . . ?
C3B C2B C13B 119.2(3) . . ?
N1B C2B C13B 120.8(3) . . ?
C2B C3B C4B 120.0 . . ?
C2B C3B H3B 120.0 . . ?
C4B C3B H3B 120.0 . . ?
C3B C4B C5B 120.0 . . ?
C3B C4B C7B 119.1(3) . . ?
C5B C4B C7B 120.9(3) . . ?
C4B C5B C6B 120.0 . . ?
C4B C5B H5B 120.0 . . ?
C6B C5B H5B 120.0 . . ?
C5B C6B N1B 120.0 . . ?
C5B C6B C19B 119.6(3) . . ?
N1B C6B C19B 120.3(3) . . ?
C8B C7B C12B 120.0 . . ?
C8B C7B C4B 119.4(3) . . ?
C12B C7B C4B 120.5(3) . . ?
C7B C8B C9B 120.0 . . ?
C7B C8B H8B 120.0 . . ?
C9B C8B H8B 120.0 . . ?
C10B C9B C8B 120.0 . . ?
C10B C9B H9B 120.0 . . ?
C8B C9B H9B 120.0 . . ?
C11B C10B C9B 120.0 . . ?
C11B C10B H10B 120.0 . . ?
C9B C10B H10B 120.0 . . ?
C10B C11B C12B 120.0 . . ?
C10B C11B H11B 120.0 . . ?
C12B C11B H11B 120.0 . . ?
C11B C12B C7B 120.0 . . ?
C11B C12B H12B 120.0 . . ?
C7B C12B H12B 120.0 . . ?
C14B C13B C18B 120.0 . . ?
C14B C13B C2B 120.3(3) . . ?
C18B C13B C2B 119.5(3) . . ?
C15B C14B C13B 120.0 . . ?
C15B C14B H14B 120.0 . . ?
C13B C14B H14B 120.0 . . ?
C14B C15B C16B 120.0 . . ?
C14B C15B H15B 120.0 . . ?
C16B C15B H15B 120.0 . . ?
C15B C16B C17B 120.0 . . ?
C15B C16B H16B 120.0 . . ?
C17B C16B H16B 120.0 . . ?
C18B C17B C16B 120.0 . . ?
C18B C17B H17B 120.0 . . ?
C16B C17B H17B 120.0 . . ?
C17B C18B C13B 120.0 . . ?
C17B C18B H18B 120.0 . . ?
C13B C18B H18B 120.0 . . ?
C20B C19B C24B 120.0 . . ?
C20B C19B C6B 118.2(3) . . ?
C24B C19B C6B 121.3(3) . . ?
C21B C20B C19B 120.0 . . ?
C21B C20B H20B 120.0 . . ?
C19B C20B H20B 120.0 . . ?
C20B C21B C22B 120.0 . . ?
C20B C21B H21B 120.0 . . ?
C22B C21B H21B 120.0 . . ?
C23B C22B C21B 120.0 . . ?
C23B C22B H22B 120.0 . . ?
C21B C22B H22B 120.0 . . ?
C22B C23B C24B 120.0 . . ?
C22B C23B H23B 120.0 . . ?
C24B C23B H23B 120.0 . . ?
C23B C24B C19B 120.0 . . ?
C23B C24B H24B 120.0 . . ?
C19B C24B H24B 120.0 . . ?
C26B C25B N1B 116.4(11) . . ?
C26B C25B C32B 116.0(17) . . ?
N1B C25B C32B 113.4(10) . . ?
C26B C25B H25B 102.8 . . ?
N1B C25B H25B 102.8 . . ?
C32B C25B H25B 102.8 . . ?
C25B C26B C27B 115.2(11) . . ?
C25B C26B H26E 108.5 . . ?
C27B C26B H26E 108.5 . . ?
C25B C26B H26F 108.5 . . ?
C27B C26B H26F 108.5 . . ?
H26E C26B H26F 107.5 . . ?
C28B C27B C26B 112.5(8) . . ?
C28B C27B H27E 109.1 . . ?
C26B C27B H27E 109.1 . . ?
C28B C27B H27F 109.1 . . ?
C26B C27B H27F 109.1 . . ?
H27E C27B H27F 107.8 . . ?
O29B C28B O30B 124.9(12) . . ?
O29B C28B C27B 125.2(10) . . ?
O30B C28B C27B 109.8(11) . . ?
C28B O30B C31B 115.4(14) . . ?
O30B C31B H31G 109.5 . . ?
O30B C31B H31H 109.5 . . ?
H31G C31B H31H 109.5 . . ?
O30B C31B H31I 109.5 . . ?
H31G C31B H31I 109.5 . . ?
H31H C31B H31I 109.5 . . ?
O33B C32B O34B 124.3(12) . . ?
O33B C32B C25B 122.4(12) . . ?
O34B C32B C25B 113.2(14) . . ?
C32B O34B C35B 114.8(17) . . ?
O34B C35B H35D 109.5 . . ?
O34B C35B H35E 109.5 . . ?
H35D C35B H35E 109.5 . . ?
O34B C35B H35F 109.5 . . ?
H35D C35B H35F 109.5 . . ?
H35E C35B H35F 109.5 . . ?
N1B C25D C26D 115(3) . . ?
N1B C25D C32D 116(3) . . ?
C26D C25D C32D 117(3) . . ?
N1B C25D H25D 101.6 . . ?
C26D C25D H25D 101.6 . . ?
C32D C25D H25D 101.6 . . ?
C25D C26D C27D 113(3) . . ?
C25D C26D H26G 109.0 . . ?
C27D C26D H26G 109.0 . . ?
C25D C26D H26H 109.0 . . ?
C27D C26D H26H 109.0 . . ?
H26G C26D H26H 107.8 . . ?
C28D C27D C26D 106.4(18) . . ?
C28D C27D H27G 110.5 . . ?
C26D C27D H27G 110.5 . . ?
C28D C27D H27H 110.5 . . ?
C26D C27D H27H 110.5 . . ?
H27G C27D H27H 108.6 . . ?
O29D C28D O30D 115(3) . . ?
O29D C28D C27D 117(2) . . ?
O30D C28D C27D 127(3) . . ?
C28D O30D C31D 122(3) . . ?
O30D C31D H31J 109.5 . . ?
O30D C31D H31K 109.5 . . ?
H31J C31D H31K 109.5 . . ?
O30D C31D H31L 109.5 . . ?
H31J C31D H31L 109.5 . . ?
H31K C31D H31L 109.5 . . ?
O33D C32D O34D 125(3) . . ?
O33D C32D C25D 123(3) . . ?
O34D C32D C25D 111(3) . . ?
C32D O34D C35D 127(4) . . ?
O34D C35D H35G 109.5 . . ?
O34D C35D H35H 109.5 . . ?
H35G C35D H35H 109.5 . . ?
O34D C35D H35I 109.5 . . ?
H35G C35D H35I 109.5 . . ?
H35H C35D H35I 109.5 . . ?
F7F B36B F5F 120.2(16) . . ?
F10F B36B F12F 112(5) . . ?
F10F B36B F9F 105(4) . . ?
F12F B36B F9F 137(5) . . ?
F4F B36B F2F 110.1(16) . . ?
F4F B36B F3F 119.1(14) . . ?
F2F B36B F3F 101.0(13) . . ?
F7F B36B F6F 103.5(14) . . ?
F5F B36B F6F 107.1(15) . . ?
F4F B36B F1F 112.0(16) . . ?
F2F B36B F1F 106.6(11) . . ?
F3F B36B F1F 107.0(12) . . ?
F7F B36B F8F 117.1(18) . . ?
F5F B36B F8F 108.7(19) . . ?
F6F B36B F8F 97.0(16) . . ?
F10F B36B F11F 114(3) . . ?
F12F B36B F11F 61(3) . . ?
F9F B36B F11F 122(3) . . ?
F12F F11F B36B 50(3) . . ?
B36B F12F F11F 68(4) . . ?

loop_
_geom_torsion_atom_site_label_1
_geom_torsion_atom_site_label_2
_geom_torsion_atom_site_label_3
_geom_torsion_atom_site_label_4
_geom_torsion
_geom_torsion_site_symmetry_1
_geom_torsion_site_symmetry_2
_geom_torsion_site_symmetry_3
_geom_torsion_site_symmetry_4
_geom_torsion_publ_flag
C25A N1A C2A C3A -175.1(19) . . . . ?
C6A N1A C2A C3A 0.0 . . . . ?
C25C N1A C2A C3A -175.0(5) . . . . ?
C25A N1A C2A C13A 6.2(19) . . . . ?
C6A N1A C2A C13A -178.7(4) . . . . ?
C25C N1A C2A C13A 6.3(5) . . . . ?
N1A C2A C3A C4A 0.0 . . . . ?
C13A C2A C3A C4A 178.8(4) . . . . ?
C2A C3A C4A C5A 0.0 . . . . ?
C2A C3A C4A C7A -179.7(4) . . . . ?
C3A C4A C5A C6A 0.0 . . . . ?
C7A C4A C5A C6A 179.7(4) . . . . ?
C4A C5A C6A N1A 0.0 . . . . ?
C4A C5A C6A C19A 176.1(4) . . . . ?
C25A N1A C6A C5A 175(2) . . . . ?
C2A N1A C6A C5A 0.0 . . . . ?
C25C N1A C6A C5A 174.7(5) . . . . ?
C25A N1A C6A C19A -1(2) . . . . ?
C2A N1A C6A C19A -176.0(5) . . . . ?
C25C N1A C6A C19A -1.3(6) . . . . ?
C5A C4A C7A C8A 145.1(3) . . . . ?
C3A C4A C7A C8A -35.1(5) . . . . ?
C5A C4A C7A C12A -34.1(5) . . . . ?
C3A C4A C7A C12A 145.6(3) . . . . ?
C12A C7A C8A C9A 0.0 . . . . ?
C4A C7A C8A C9A -179.2(5) . . . . ?
C7A C8A C9A C10A 0.0 . . . . ?
C8A C9A C10A C11A 0.0 . . . . ?
C9A C10A C11A C12A 0.0 . . . . ?
C10A C11A C12A C7A 0.0 . . . . ?
C8A C7A C12A C11A 0.0 . . . . ?
C4A C7A C12A C11A 179.2(5) . . . . ?
C3A C2A C13A C14A -97.8(4) . . . . ?
N1A C2A C13A C14A 80.9(5) . . . . ?
C3A C2A C13A C18A 76.2(4) . . . . ?
N1A C2A C13A C18A -105.1(4) . . . . ?
C18A C13A C14A C15A 0.0 . . . . ?
C2A C13A C14A C15A 173.9(5) . . . . ?
C13A C14A C15A C16A 0.0 . . . . ?
C14A C15A C16A C17A 0.0 . . . . ?
C15A C16A C17A C18A 0.0 . . . . ?
C16A C17A C18A C13A 0.0 . . . . ?
C14A C13A C18A C17A 0.0 . . . . ?
C2A C13A C18A C17A -174.0(5) . . . . ?
C5A C6A C19A C20A 97.3(5) . . . . ?
N1A C6A C19A C20A -86.7(5) . . . . ?
C5A C6A C19A C24A -76.0(5) . . . . ?
N1A C6A C19A C24A 100.1(5) . . . . ?
C24A C19A C20A C21A 0.0 . . . . ?
C6A C19A C20A C21A -173.1(6) . . . . ?
C19A C20A C21A C22A 0.0 . . . . ?
C20A C21A C22A C23A 0.0 . . . . ?
C21A C22A C23A C24A 0.0 . . . . ?
C22A C23A C24A C19A 0.0 . . . . ?
C20A C19A C24A C23A 0.0 . . . . ?
C6A C19A C24A C23A 173.4(6) . . . . ?
C2A N1A C25A C32A -85(4) . . . . ?
C6A N1A C25A C32A 100(4) . . . . ?
C2A N1A C25A C26A 118(5) . . . . ?
C6A N1A C25A C26A -57(6) . . . . ?
N1A C25A C26A C27A -119(7) . . . . ?
C32A C25A C26A C27A 85(6) . . . . ?
C25A C26A C27A C28A -20(14) . . . . ?
C26A C27A C28A O29A 82(12) . . . . ?
C26A C27A C28A O30A -106(12) . . . . ?
O29A C28A O30A C31A -15(5) . . . . ?
C27A C28A O30A C31A 172(3) . . . . ?
N1A C25A C32A O33A 143(6) . . . . ?
C26A C25A C32A O33A -61(7) . . . . ?
N1A C25A C32A O34A -35(6) . . . . ?
C26A C25A C32A O34A 121(6) . . . . ?
O33A C32A O34A C35A 3(5) . . . . ?
C25A C32A O34A C35A -180(6) . . . . ?
C2A N1A C25C C32C -128.9(7) . . . . ?
C6A N1A C25C C32C 56.3(9) . . . . ?
C2A N1A C25C C26C 94.3(9) . . . . ?
C6A N1A C25C C26C -80.5(9) . . . . ?
C32C C25C C26C C27C 54.9(16) . . . . ?
N1A C25C C26C C27C -171.7(10) . . . . ?
C25C C26C C27C C28C 52.1(15) . . . . ?
C26C C27C C28C O29C 11.7(17) . . . . ?
C26C C27C C28C O30C -177.3(11) . . . . ?
O29C C28C O30C C31C -6(2) . . . . ?
C27C C28C O30C C31C -177.0(13) . . . . ?
N1A C25C C32C O33C -138.9(10) . . . . ?
C26C C25C C32C O33C -6.3(17) . . . . ?
N1A C25C C32C O34C 45.7(13) . . . . ?
C26C C25C C32C O34C 178.3(11) . . . . ?
O33C C32C O34C C35C -1.0(19) . . . . ?
C25C C32C O34C C35C 174.3(12) . . . . ?
C6B N1B C2B C3B 0.0 . . . . ?
C25D N1B C2B C3B -177.4(13) . . . . ?
C25B N1B C2B C3B -177.2(6) . . . . ?
C6B N1B C2B C13B 177.8(4) . . . . ?
C25D N1B C2B C13B 0.4(13) . . . . ?
C25B N1B C2B C13B 0.6(7) . . . . ?
N1B C2B C3B C4B 0.0 . . . . ?
C13B C2B C3B C4B -177.8(4) . . . . ?
C2B C3B C4B C5B 0.0 . . . . ?
C2B C3B C4B C7B -176.9(4) . . . . ?
C3B C4B C5B C6B 0.0 . . . . ?
C7B C4B C5B C6B 176.8(4) . . . . ?
C4B C5B C6B N1B 0.0 . . . . ?
C4B C5B C6B C19B -177.7(4) . . . . ?
C2B N1B C6B C5B 0.0 . . . . ?
C25D N1B C6B C5B 177.3(14) . . . . ?
C25B N1B C6B C5B 177.2(7) . . . . ?
C2B N1B C6B C19B 177.7(4) . . . . ?
C25D N1B C6B C19B -5.0(14) . . . . ?
C25B N1B C6B C19B -5.1(7) . . . . ?
C3B C4B C7B C8B 20.5(5) . . . . ?
C5B C4B C7B C8B -156.3(3) . . . . ?
C3B C4B C7B C12B -157.7(3) . . . . ?
C5B C4B C7B C12B 25.4(5) . . . . ?
C12B C7B C8B C9B 0.0 . . . . ?
C4B C7B C8B C9B -178.3(4) . . . . ?
C7B C8B C9B C10B 0.0 . . . . ?
C8B C9B C10B C11B 0.0 . . . . ?
C9B C10B C11B C12B 0.0 . . . . ?
C10B C11B C12B C7B 0.0 . . . . ?
C8B C7B C12B C11B 0.0 . . . . ?
C4B C7B C12B C11B 178.3(4) . . . . ?
C3B C2B C13B C14B 87.2(4) . . . . ?
N1B C2B C13B C14B -90.6(4) . . . . ?
C3B C2B C13B C18B -87.3(4) . . . . ?
N1B C2B C13B C18B 94.9(4) . . . . ?
C18B C13B C14B C15B 0.0 . . . . ?
C2B C13B C14B C15B -174.5(5) . . . . ?
C13B C14B C15B C16B 0.0 . . . . ?
C14B C15B C16B C17B 0.0 . . . . ?
C15B C16B C17B C18B 0.0 . . . . ?
C16B C17B C18B C13B 0.0 . . . . ?
C14B C13B C18B C17B 0.0 . . . . ?
C2B C13B C18B C17B 174.5(5) . . . . ?
C5B C6B C19B C20B -74.5(4) . . . . ?
N1B C6B C19B C20B 107.8(3) . . . . ?
C5B C6B C19B C24B 97.7(4) . . . . ?
N1B C6B C19B C24B -80.0(4) . . . . ?
C24B C19B C20B C21B 0.0 . . . . ?
C6B C19B C20B C21B 172.3(4) . . . . ?
C19B C20B C21B C22B 0.0 . . . . ?
C20B C21B C22B C23B 0.0 . . . . ?
C21B C22B C23B C24B 0.0 . . . . ?
C22B C23B C24B C19B 0.0 . . . . ?
C20B C19B C24B C23B 0.0 . . . . ?
C6B C19B C24B C23B -172.0(4) . . . . ?
C2B N1B C25B C26B 119.8(14) . . . . ?
C6B N1B C25B C26B -57.4(17) . . . . ?
C2B N1B C25B C32B -101.8(15) . . . . ?
C6B N1B C25B C32B 81.0(14) . . . . ?
N1B C25B C26B C27B -135.3(13) . . . . ?
C32B C25B C26B C27B 87.4(16) . . . . ?
C25B C26B C27B C28B -51.9(16) . . . . ?
C26B C27B C28B O29B 81.0(14) . . . . ?
C26B C27B C28B O30B -95.7(11) . . . . ?
O29B C28B O30B C31B -7.7(17) . . . . ?
C27B C28B O30B C31B 169.1(12) . . . . ?
C26B C25B C32B O33B -5(2) . . . . ?
N1B C25B C32B O33B -143.5(13) . . . . ?
C26B C25B C32B O34B 172.1(13) . . . . ?
N1B C25B C32B O34B 34(2) . . . . ?
O33B C32B O34B C35B -11(2) . . . . ?
C25B C32B O34B C35B 171.6(14) . . . . ?
C2B N1B C25D C26D 80(4) . . . . ?
C6B N1B C25D C26D -97(4) . . . . ?
C2B N1B C25D C32D -62(4) . . . . ?
C6B N1B C25D C32D 121(3) . . . . ?
N1B C25D C26D C27D 127(4) . . . . ?
C32D C25D C26D C27D -91(5) . . . . ?
C25D C26D C27D C28D 60(3) . . . . ?
C26D C27D C28D O29D -89(2) . . . . ?
C26D C27D C28D O30D 95(3) . . . . ?
O29D C28D O30D C31D 17(4) . . . . ?
C27D C28D O30D C31D -167(3) . . . . ?
N1B C25D C32D O33D 144(3) . . . . ?
C26D C25D C32D O33D 3(7) . . . . ?
N1B C25D C32D O34D -40(6) . . . . ?
C26D C25D C32D O34D 179(4) . . . . ?
O33D C32D O34D C35D 5(7) . . . . ?
C25D C32D O34D C35D -170(5) . . . . ?
F10F B36B F11F F12F -103(5) . . . . ?
F9F B36B F11F F12F 130(6) . . . . ?
F10F B36B F12F F11F 106(4) . . . . ?
F9F B36B F12F F11F -107(5) . . . . ?

_refine_diff_density_max         0.563
_refine_diff_density_min         -0.432
_refine_diff_density_rms         0.077

_shelx_res_file                  
;
TITL A19136O_007 in Pn
    A19136O_007.res
    created by SHELXL-2018/3 at 09:44:19 on 21-Oct-2019
CELL 0.71073  12.52520  16.80710  12.92070  90.0000  90.7857  90.0000
ZERR    2.00   0.00090   0.00120   0.00110   0.0000   0.0024   0.0000
LATT -1
SYMM 0.5+X, -Y, 0.5+Z
SFAC C H B N O F
UNIT 120 112 4 4 16 16
ACTA
TEMP -120.3
SIZE 0.142 0.152 0.187
CONF
MERG 2
L.S. 24
BOND $H
FMAP 2
PLAN 40
LIST 4
OMIT      0   3  -4
OMIT      0   3   4
OMIT      1   2   0
OMIT     -1   2   0
OMIT    -13  13   6
OMIT     -2   8  -1
BIND O30A C31A
BIND O30C C31C
SIMU 0.01
DELU 0.01
ISOR 0.001 O33D C25B C25D
FLAT C27A C28A O29A O30A C31A
DFIX 1.50 C25A C26A C26A C27A C27A C28A C25A C32A
DFIX 1.28 C28A O29A
DFIX 1.30 C28A O30A
DFIX 1.45 O30A C31A
DANG 2.10 O29A O30A
DANG 2.15 C28A C31A
FLAT C27C C28C O29C O30C C31C
DFIX 1.50 C25C C26C C26C C27C C27C C28C C25C C32A
DFIX 1.28 C28C O29C
DFIX 1.30 C28C O30C
DFIX 1.45 O30C C31C
DANG 2.10 O29C O30C
DANG 2.15 C28C C31C
FLAT C32A O33A O34A C35A
DFIX 1.54 0.01 C25A C32A C25A C26A
DFIX 1.28 C32A O33A
DFIX 1.30 C32A O34A
DFIX 1.45 O34A C35A
DANG 2.35 0.01 C25A O33A C25A O34A
DANG 2.45 0.01 C32A C35A
DANG 2.65 0.01 C26A C32A
FLAT C32C O33C O34C C35C
DFIX 1.54 0.01 C25C C32C C25C C26C
DFIX 1.28 C32C O33C
DFIX 1.30 C32C O34C
DFIX 1.45 O34C C35C
DANG 2.35 0.01 C25C O33C C25C O34C
DANG 2.45 0.01 C32C C35C
DANG 2.65 0.01 C26C C32C
FLAT C28B O29B O30B C31B
DFIX 1.50 C25B C26B C26B C27B C27B C28B C25B C32B
DFIX 1.28 C28B O29B
DFIX 1.30 C28B O30B
DFIX 1.45 O30B C31B
DANG 2.20 O29B O30B
FLAT C27D C28D O29D O30D C31D
DFIX 1.50 C25D C26D C26D C27D C27D C28D C25D C32D
DFIX 1.28 C28D O29D
DFIX 1.30 C28D O30D
DFIX 1.45 O30D C31D
DANG 2.20 O29D O30D
DFIX 1.42 0.01 B36A F1E  B36A F2E  B36A F3E  B36A F4E
SUMP 1.0 0.01 1.0 4 1.0 5 1.0 6
SUMP 1.0 0.01 1.0 7 1.0 8 1.0 9
WGHT    0.141500    3.541100
FVAR       0.29115   0.70697   0.14144   0.48168   0.38159   0.14549   0.48121
FVAR       0.36183   0.11387
AFIX  66
N1A   4    0.786938   -0.030337    0.385993    11.00000    0.02406    0.02610 =
         0.03574    0.00060   -0.00191    0.00051
C2A   1    0.840424   -0.018070    0.479606    11.00000    0.01991    0.03208 =
         0.03137   -0.00297    0.00137    0.00056
C3A   1    0.934694   -0.058804    0.501256    11.00000    0.02346    0.03651 =
         0.03189   -0.00192   -0.00122    0.00791
AFIX  43
H3A   2    0.971249   -0.050420    0.565236    11.00000   -1.20000
AFIX  65
C4A   1    0.975480   -0.111804    0.429291    11.00000    0.02811    0.03570 =
         0.03007    0.00775    0.00679    0.00367
C5A   1    0.921996   -0.124072    0.335677    11.00000    0.03532    0.02787 =
         0.03194   -0.00625    0.00687   -0.00374
AFIX  43
H5A   2    0.949872   -0.160296    0.286493    11.00000   -1.20000
AFIX  65
C6A   1    0.827725   -0.083339    0.314027    11.00000    0.03394    0.03133 =
         0.03198   -0.00125    0.00051   -0.00597
AFIX  66
C7A   1    1.077820   -0.155667    0.454699    11.00000    0.03299    0.04838 =
         0.03942    0.01037    0.01451    0.01726
C8A   1    1.156955   -0.117052    0.512022    11.00000    0.05252    0.10565 =
         0.04499   -0.01610   -0.01271    0.03921
AFIX  43
H8A   2    1.145897   -0.064110    0.535296    11.00000   -1.20000
AFIX  65
C9A   1    1.252270   -0.155899    0.535291    11.00000    0.05347    0.13412 =
         0.05886   -0.00640   -0.00911    0.04392
AFIX  43
H9A   2    1.306356   -0.129508    0.574468    11.00000   -1.20000
AFIX  65
C10A  1    1.268450   -0.233361    0.501237    11.00000    0.05358    0.09836 =
         0.08273    0.03916    0.01950    0.03983
AFIX  43
H10A  2    1.333593   -0.259911    0.517141    11.00000   -1.20000
AFIX  65
C11A  1    1.189315   -0.271977    0.443915    11.00000    0.06399    0.05152 =
         0.10235    0.03401    0.03535    0.02819
AFIX  43
H11A  2    1.200374   -0.324919    0.420641    11.00000   -1.20000
AFIX  65
C12A  1    1.094000   -0.233131    0.420645    11.00000    0.04077    0.04212 =
         0.08255    0.02039    0.02735    0.01301
AFIX  43
H12A  2    1.039915   -0.259523    0.381467    11.00000   -1.20000
AFIX  66
C13A  1    0.798984    0.035850    0.558030    11.00000    0.02469    0.03135 =
         0.03905   -0.00619    0.00217    0.00710
C14A  1    0.719157    0.011131    0.624439    11.00000    0.03863    0.03552 =
         0.04557   -0.00016    0.01529    0.00453
AFIX  43
H14A  2    0.686281   -0.039315    0.614801    11.00000   -1.20000
AFIX  65
C15A  1    0.687433    0.060220    0.704950    11.00000    0.05117    0.05984 =
         0.06127   -0.01265    0.01951    0.00730
AFIX  43
H15A  2    0.632875    0.043325    0.750338    11.00000   -1.20000
AFIX  65
C16A  1    0.735535    0.134030    0.719054    11.00000    0.06059    0.06688 =
         0.07684   -0.03772    0.01581    0.00491
AFIX  43
H16A  2    0.713853    0.167580    0.774080    11.00000   -1.20000
AFIX  65
C17A  1    0.815362    0.158750    0.652645    11.00000    0.05674    0.05421 =
         0.08303   -0.03515    0.00667   -0.00495
AFIX  43
H17A  2    0.848237    0.209196    0.662284    11.00000   -1.20000
AFIX  65
C18A  1    0.847087    0.109661    0.572133    11.00000    0.03724    0.04216 =
         0.06576   -0.01448    0.00827   -0.00499
AFIX  43
H18A  2    0.901645    0.126557    0.526746    11.00000   -1.20000
AFIX  66
C19A  1    0.777183   -0.094053    0.211399    11.00000    0.04759    0.04910 =
         0.03927   -0.01072   -0.01148   -0.00668
C20A  1    0.693996   -0.147589    0.195394    11.00000    0.05217    0.04504 =
         0.06441   -0.01049   -0.01672   -0.00244
AFIX  43
H20A  2    0.663137   -0.174102    0.252619    11.00000   -1.20000
AFIX  65
C21A  1    0.655960   -0.162331    0.095660    11.00000    0.07143    0.06228 =
         0.08155   -0.02086   -0.03563   -0.00955
AFIX  43
H21A  2    0.599105   -0.198921    0.084722    11.00000   -1.20000
AFIX  65
C22A  1    0.701111   -0.123538    0.011931    11.00000    0.12518    0.08484 =
         0.06083   -0.01359   -0.04190   -0.01233
AFIX  43
H22A  2    0.675115   -0.133614   -0.056233    11.00000   -1.20000
AFIX  65
C23A  1    0.784298   -0.070002    0.027934    11.00000    0.14714    0.09747 =
         0.04569   -0.01257   -0.02165   -0.03387
AFIX  43
H23A  2    0.815156   -0.043489   -0.029292    11.00000   -1.20000
AFIX  65
C24A  1    0.822335   -0.055259    0.127667    11.00000    0.10990    0.08290 =
         0.03283   -0.00255   -0.01050   -0.03760
AFIX  43
H24A  2    0.879189   -0.018669    0.138605    11.00000   -1.20000
AFIX   0
PART 1 31
C25A  1    0.698613    0.017326    0.368060    31.00000    0.03135    0.04278 =
         0.05361    0.01025   -0.00402    0.00387
AFIX  13
H25A  2    0.715010    0.058020    0.422457    31.00000   -1.20000
AFIX   0
C26A  1    0.698243    0.073972    0.275496    31.00000    0.04579    0.05001 =
         0.05550    0.01843   -0.00174    0.00745
AFIX  23
H26A  2    0.765532    0.068196    0.236889    31.00000   -1.20000
H26B  2    0.637985    0.060896    0.228112    31.00000   -1.20000
AFIX   0
C27A  1    0.687356    0.157684    0.313573    31.00000    0.06313    0.05779 =
         0.05788    0.01989   -0.00282    0.01886
AFIX  23
H27A  2    0.760728    0.177528    0.302440    31.00000   -1.20000
H27B  2    0.644883    0.181246    0.256118    31.00000   -1.20000
AFIX   0
C28A  1    0.654571    0.209379    0.400081    31.00000    0.08503    0.07896 =
         0.05974    0.01422    0.00042    0.03116
O29A  5    0.720101    0.220675    0.474745    31.00000    0.11982    0.11998 =
         0.07454   -0.00273   -0.01635    0.04101
O30A  5    0.570372    0.253844    0.410011    31.00000    0.09902    0.08708 =
         0.06452    0.01043    0.00453    0.03893
C31A  1    0.580791    0.278788    0.517336    31.00000    0.13809    0.11510 =
         0.06931    0.00483    0.01279    0.04693
AFIX  33
H31A  2    0.520766    0.313428    0.534903    31.00000   -1.50000
H31B  2    0.580677    0.231858    0.562348    31.00000   -1.50000
H31C  2    0.647960    0.307904    0.527153    31.00000   -1.50000
AFIX   0
C32A  1    0.594872   -0.012586    0.413645    31.00000    0.03204    0.05169 =
         0.06824    0.01014   -0.00280   -0.00064
O33A  5    0.533435    0.037619    0.449339    31.00000    0.04056    0.06809 =
         0.08189    0.01872    0.00934    0.01625
O34A  5    0.585621   -0.088811    0.412274    31.00000    0.03488    0.05596 =
         0.08040    0.00775   -0.00481   -0.00747
C35A  1    0.494225   -0.133629    0.450763    31.00000    0.03348    0.06457 =
         0.09541   -0.00917   -0.01392   -0.02283
AFIX  33
H35A  2    0.506632   -0.190682    0.440899    31.00000   -1.50000
H35B  2    0.485275   -0.122528    0.524597    31.00000   -1.50000
H35C  2    0.429553   -0.117696    0.412573    31.00000   -1.50000
AFIX   0
PART 2 -31
C25C  1    0.690129    0.020803    0.363501   -31.00000    0.02200    0.03670 =
         0.04345    0.00936   -0.00637    0.00305
AFIX  13
H25C  2    0.671001    0.043038    0.432599   -31.00000   -1.20000
AFIX   0
C26C  1    0.720940    0.094047    0.300124   -31.00000    0.04895    0.04993 =
         0.06432    0.02077    0.00053    0.00727
AFIX  23
H26C  2    0.783281    0.119544    0.334409   -31.00000   -1.20000
H26D  2    0.744103    0.075803    0.231124   -31.00000   -1.20000
AFIX   0
C27C  1    0.636249    0.155912    0.284777   -31.00000    0.06314    0.05705 =
         0.05922    0.01759    0.00470    0.01452
AFIX  23
H27C  2    0.668544    0.202071    0.249348   -31.00000   -1.20000
H27D  2    0.580652    0.133844    0.237750   -31.00000   -1.20000
AFIX   0
C28C  1    0.583168    0.185221    0.379932   -31.00000    0.07547    0.06558 =
         0.05099    0.00895   -0.01108    0.03316
O29C  5    0.613040    0.172470    0.465974   -31.00000    0.15958    0.12071 =
         0.06397    0.00168   -0.00431    0.06931
O30C  5    0.508482    0.235680    0.359445   -31.00000    0.08511    0.08835 =
         0.05130    0.01755    0.01030    0.04455
C31C  1    0.452410    0.272881    0.440461   -31.00000    0.14409    0.10836 =
         0.06899    0.01528    0.03572    0.05877
AFIX  33
H31D  2    0.398806    0.309201    0.411094   -31.00000   -1.50000
H31E  2    0.416935    0.232298    0.482222   -31.00000   -1.50000
H31F  2    0.502634    0.302924    0.484207   -31.00000   -1.50000
AFIX   0
C32C  1    0.594063   -0.027253    0.331994   -31.00000    0.02976    0.05410 =
         0.07095    0.00435   -0.00954    0.00175
O33C  5    0.534308   -0.007618    0.263970   -31.00000    0.04607    0.08085 =
         0.12136    0.00056   -0.04910    0.01254
O34C  5    0.581025   -0.089139    0.393247   -31.00000    0.03901    0.06017 =
         0.08575    0.01038   -0.00076   -0.01695
C35C  1    0.483684   -0.137120    0.377026   -31.00000    0.04860    0.09727 =
         0.13235   -0.00625   -0.00345   -0.03425
AFIX  33
H35L  2    0.483037   -0.181086    0.426835   -31.00000   -1.50000
H35M  2    0.420627   -0.103605    0.386975   -31.00000   -1.50000
H35N  2    0.482685   -0.158563    0.306487   -31.00000   -1.50000
AFIX   0
PART 0

B36A  3    1.006498    0.138837    0.248957    11.00000    0.04321    0.05046 =
         0.06017    0.01022   -0.00465   -0.00696
PART 1 41
F1E   6    0.979994    0.072299    0.307737    41.00000    0.05806    0.05476 =
         0.07552    0.01466    0.01116   -0.01198
F2E   6    0.997457    0.118662    0.141609    41.00000    0.07103    0.10183 =
         0.05363   -0.00532   -0.01813   -0.00443
F3E   6    0.942038    0.202306    0.266968    41.00000    0.07886    0.05093 =
         0.10792   -0.01230    0.01255    0.01542
F4E   6    1.115492    0.153823    0.267923    41.00000    0.03946    0.07897 =
         0.04911   -0.00602   -0.00582   -0.02064
PART 2 51
SAME 0.02 F1E > F4E
F5E   6    0.971871    0.067297    0.263638    51.00000    0.06287    0.04604 =
         0.07209   -0.00289    0.01088   -0.02123
F6E   6    0.956994    0.182379    0.181335    51.00000    0.08875    0.09636 =
         0.09064    0.02490   -0.02175    0.01317
F7E   6    0.978188    0.182720    0.351695    51.00000    0.06191    0.05040 =
         0.08168   -0.01644    0.02123    0.00163
F8E   6    1.114027    0.145246    0.246493    51.00000    0.04127    0.08116 =
         0.06006   -0.00441    0.01561   -0.01728
PART 3 61
SAME 0.02 F1E > F4E
F9E   6    0.978231    0.133124    0.357532    61.00000    0.06636    0.06982 =
         0.07365    0.00846    0.02153   -0.00272
F10E  6    0.981357    0.072453    0.198744    61.00000    0.06191    0.05578 =
         0.07533    0.00545   -0.01430    0.00148
F11E  6    0.923524    0.197745    0.216425    61.00000    0.06605    0.06761 =
         0.06721   -0.01257    0.00921    0.02248
F12E  6    1.099617    0.165058    0.237715    61.00000    0.05131    0.07728 =
         0.06598    0.00660    0.00790   -0.01221
PART 0
AFIX  66
N1B   4    0.187817    0.529938    0.620192    11.00000    0.02109    0.03013 =
         0.02305   -0.00649   -0.00017    0.00099
C2B   1    0.152256    0.580961    0.697049    11.00000    0.02714    0.02768 =
         0.02320   -0.00666    0.00291   -0.00506
C3B   1    0.060316    0.625832    0.680839    11.00000    0.02747    0.02790 =
         0.03496   -0.00418    0.00778    0.00128
AFIX  43
H3B   2    0.036012    0.660704    0.733368    11.00000   -1.20000
AFIX  65
C4B   1    0.003937    0.619679    0.587771    11.00000    0.02380    0.02403 =
         0.03758   -0.00284    0.00668    0.00296
C5B   1    0.039497    0.568656    0.510912    11.00000    0.02684    0.03345 =
         0.02336   -0.00338    0.00018    0.00251
AFIX  43
H5B   2    0.000964    0.564451    0.447305    11.00000   -1.20000
AFIX  65
C6B   1    0.131436    0.523785    0.527121    11.00000    0.02604    0.02332 =
         0.02488   -0.00170    0.00163    0.00253
AFIX  66
C7B   1   -0.091739    0.671729    0.569852    11.00000    0.02272    0.03322 =
         0.04750    0.01053    0.00763    0.00532
C8B   1   -0.103106    0.740773    0.627888    11.00000    0.03924    0.03353 =
         0.06796    0.00586    0.01580    0.01131
AFIX  43
H8B   2   -0.049536    0.755386    0.677060    11.00000   -1.20000
AFIX  65
C9B   1   -0.192855    0.788434    0.613979    11.00000    0.04633    0.03715 =
         0.08041    0.01735    0.02485    0.01152
AFIX  43
H9B   2   -0.200623    0.835622    0.653644    11.00000   -1.20000
AFIX  65
C10B  1   -0.271237    0.767052    0.542034    11.00000    0.05083    0.04993 =
         0.07251    0.02703    0.01688    0.02277
AFIX  43
H10B  2   -0.332577    0.799626    0.532528    11.00000   -1.20000
AFIX  65
C11B  1   -0.259871    0.698008    0.483997    11.00000    0.03871    0.06969 =
         0.05877    0.01443    0.00021    0.01510
AFIX  43
H11B  2   -0.313442    0.683395    0.434825    11.00000   -1.20000
AFIX  65
C12B  1   -0.170123    0.650346    0.497905    11.00000    0.03258    0.06136 =
         0.05270    0.00354    0.00397    0.01705
AFIX  43
H12B  2   -0.162355    0.603158    0.458240    11.00000   -1.20000
AFIX  66
C13B  1    0.208733    0.586125    0.797495    11.00000    0.03210    0.03628 =
         0.03089   -0.00746   -0.00266   -0.00372
C14B  1    0.179471    0.537124    0.878996    11.00000    0.06011    0.05019 =
         0.03369   -0.00734   -0.00210   -0.01240
AFIX  43
H14B  2    0.127156    0.496919    0.868324    11.00000   -1.20000
AFIX  65
C15B  1    0.226752    0.546948    0.976110    11.00000    0.06708    0.08344 =
         0.03736    0.00074   -0.00707   -0.00607
AFIX  43
H15B  2    0.206752    0.513458    1.031812    11.00000   -1.20000
AFIX  65
C16B  1    0.303295    0.605775    0.991725    11.00000    0.05500    0.07908 =
         0.04472   -0.02261   -0.01788   -0.00332
AFIX  43
H16B  2    0.335609    0.612489    1.058099    11.00000   -1.20000
AFIX  65
C17B  1    0.332559    0.654776    0.910226    11.00000    0.04242    0.06586 =
         0.05717   -0.02490   -0.01307   -0.00464
AFIX  43
H17B  2    0.384874    0.694981    0.920899    11.00000   -1.20000
AFIX  65
C18B  1    0.285279    0.644952    0.813111    11.00000    0.02977    0.04794 =
         0.03979   -0.01404   -0.00343   -0.01150
AFIX  43
H18B  2    0.305280    0.678442    0.757409    11.00000   -1.20000
AFIX  66
C19B  1    0.170421    0.472637    0.444645    11.00000    0.02418    0.03158 =
         0.02294   -0.00611   -0.00434    0.00285
C20B  1    0.115921    0.402230    0.424052    11.00000    0.04125    0.04675 =
         0.04702   -0.01970    0.00573   -0.00744
AFIX  43
H20B  2    0.060563    0.385291    0.468498    11.00000   -1.20000
AFIX  65
C21B  1    0.142416    0.356607    0.338429    11.00000    0.05296    0.06575 =
         0.05815   -0.03867    0.00721   -0.01506
AFIX  43
H21B  2    0.105167    0.308487    0.324355    11.00000   -1.20000
AFIX  65
C22B  1    0.223412    0.381390    0.273399    11.00000    0.05014    0.07703 =
         0.04802   -0.03347    0.00614    0.00500
AFIX  43
H22B  2    0.241520    0.350209    0.214879    11.00000   -1.20000
AFIX  65
C23B  1    0.277914    0.451797    0.293991    11.00000    0.03606    0.06318 =
         0.03794   -0.01465    0.00861    0.01002
AFIX  43
H23B  2    0.333271    0.468735    0.249545    11.00000   -1.20000
AFIX  65
C24B  1    0.251419    0.497421    0.379613    11.00000    0.03179    0.03624 =
         0.03076   -0.00518   -0.00074    0.00611
AFIX  43
H24B  2    0.288669    0.545541    0.393687    11.00000   -1.20000
AFIX   0
PART 1 21
C25B  1    0.283716    0.478712    0.638874    21.00000    0.02674    0.02866 =
         0.02835    0.00038   -0.00009    0.00062
AFIX  13
H25B  2    0.298811    0.486692    0.714362    21.00000   -1.20000
AFIX   0
C26B  1    0.266582    0.390961    0.631348    21.00000    0.03109    0.03331 =
         0.03811    0.00548   -0.00523    0.00352
AFIX  23
H26E  2    0.294295    0.372381    0.564151    21.00000   -1.20000
H26F  2    0.188811    0.380446    0.631358    21.00000   -1.20000
AFIX   0
C27B  1    0.318918    0.341985    0.717385    21.00000    0.04092    0.04198 =
         0.03877    0.01424   -0.00977    0.00071
AFIX  23
H27E  2    0.281731    0.352447    0.783121    21.00000   -1.20000
H27F  2    0.310685    0.284741    0.701078    21.00000   -1.20000
AFIX   0
C28B  1    0.434054    0.360437    0.731269    21.00000    0.04175    0.05457 =
         0.04263    0.01756   -0.00149    0.00956
O29B  5    0.470626    0.418018    0.780235    21.00000    0.04477    0.07742 =
         0.04033    0.00717   -0.01410   -0.01051
O30B  5    0.493446    0.307194    0.677655    21.00000    0.06061    0.07265 =
         0.06917    0.01764    0.01047    0.02732
C31B  1    0.608910    0.327262    0.668463    21.00000    0.05496    0.11342 =
         0.09186    0.03975    0.01230    0.02634
AFIX  33
H31G  2    0.644861    0.285666    0.628806    21.00000   -1.50000
H31H  2    0.616269    0.378407    0.632843    21.00000   -1.50000
H31I  2    0.641474    0.330900    0.737701    21.00000   -1.50000
AFIX   0
C32B  1    0.384231    0.510518    0.588838    21.00000    0.02534    0.03466 =
         0.04521    0.00833   -0.00106    0.00556
O33B  5    0.450185    0.467463    0.551542    21.00000    0.03833    0.04617 =
         0.04964    0.00464    0.00780    0.00671
O34B  5    0.388504    0.589983    0.586634    21.00000    0.02799    0.03601 =
         0.04934    0.00872    0.00274   -0.00114
C35B  1    0.490840    0.622968    0.552815    21.00000    0.03943    0.04700 =
         0.08771    0.00924    0.01824   -0.00508
AFIX  33
H35D  2    0.487161    0.681210    0.553428    21.00000   -1.50000
H35E  2    0.548001    0.605203    0.599933    21.00000   -1.50000
H35F  2    0.505651    0.604502    0.482515    21.00000   -1.50000
AFIX   0
PART 2 -21
C25D  1    0.282770    0.481362    0.643258   -21.00000    0.02913    0.03010 =
         0.02999    0.00022    0.00033    0.00033
AFIX  13
H25D  2    0.298195    0.458028    0.573856   -21.00000   -1.20000
AFIX   0
C26D  1    0.262092    0.408659    0.705776   -21.00000    0.03736    0.03804 =
         0.03667    0.01342   -0.00059   -0.00068
AFIX  23
H26G  2    0.184125    0.402750    0.714765   -21.00000   -1.20000
H26H  2    0.295088    0.415369    0.775292   -21.00000   -1.20000
AFIX   0
C27D  1    0.305892    0.332796    0.656462   -21.00000    0.05126    0.04371 =
         0.05123    0.01389   -0.00148    0.00697
AFIX  23
H27G  2    0.290984    0.286067    0.700617   -21.00000   -1.20000
H27H  2    0.272516    0.324018    0.587507   -21.00000   -1.20000
AFIX   0
C28D  1    0.425379    0.345001    0.646624   -21.00000    0.05718    0.06692 =
         0.06915    0.01392    0.00094    0.01622
O29D  5    0.458002    0.377536    0.565263   -21.00000    0.06952    0.07068 =
         0.09052    0.01434    0.01812    0.01634
O30D  5    0.502078    0.321120    0.712516   -21.00000    0.05826    0.07496 =
         0.07423    0.01709    0.00137    0.01521
C31D  1    0.612743    0.349992    0.706548   -21.00000    0.05407    0.09063 =
         0.09419    0.01444    0.00881    0.02348
AFIX  33
H31J  2    0.655939    0.325297    0.761600   -21.00000   -1.50000
H31K  2    0.642169    0.335972    0.639066   -21.00000   -1.50000
H31L  2    0.613819    0.407933    0.715002   -21.00000   -1.50000
AFIX   0
C32D  1    0.383570    0.525427    0.666473   -21.00000    0.02457    0.03540 =
         0.03724   -0.00663   -0.00451    0.00070
O33D  5    0.448478    0.503553    0.727902   -21.00000    0.04431    0.04690 =
         0.04847   -0.00160   -0.00470    0.00064
O34D  5    0.393332    0.583557    0.609010   -21.00000    0.02407    0.03774 =
         0.04745   -0.00378   -0.00172   -0.00434
C35D  1    0.489860    0.634601    0.597930   -21.00000    0.03287    0.04080 =
         0.07212   -0.00596    0.00283   -0.00988
AFIX 137
H35G  2    0.477076    0.686446    0.630183   -21.00000   -1.50000
H35H  2    0.504852    0.642073    0.524324   -21.00000   -1.50000
H35I  2    0.551100    0.608835    0.631999   -21.00000   -1.50000
AFIX   0
PART 0
B36B  3   -0.020161    0.356250    0.743913    11.00000    0.04686    0.04377 =
         0.04701    0.00459   -0.01593   -0.00271
PART 1 71
F1F   6   -0.006276    0.436390    0.708568    71.00000    0.06917    0.03995 =
         0.04740    0.00186   -0.00058   -0.01204
F2F   6   -0.000160    0.306739    0.659164    71.00000    0.07902    0.05540 =
         0.04940   -0.00102    0.00172    0.00246
F3F   6    0.069001    0.338214    0.809397    71.00000    0.06617    0.08427 =
         0.06416    0.01622   -0.03504   -0.00420
F4F   6   -0.116649    0.343797    0.777902    71.00000    0.04157    0.06183 =
         0.05542    0.00152    0.00917   -0.00269
PART 2 81
SAME 0.02 F1F > F4F
F5F   6    0.005628    0.433856    0.744309    81.00000    0.06351    0.04205 =
         0.07121    0.00157   -0.01501   -0.01216
F6F   6   -0.012895    0.329242    0.639295    81.00000    0.05813    0.06444 =
         0.03635    0.00583   -0.00708    0.01712
F7F   6    0.039300    0.304379    0.796517    81.00000    0.06960    0.06198 =
         0.06655   -0.00244   -0.02704    0.01271
F8F   6   -0.134233    0.348952    0.752469    81.00000    0.04251    0.05367 =
         0.05044   -0.00035   -0.00418    0.00088
PART 3 91
F9F   6   -0.000012    0.416910    0.675884    91.00000    0.06245    0.05157 =
         0.05160    0.00780   -0.00541   -0.01080
F10F  6    0.026505    0.299328    0.709209    91.00000    0.05723    0.05577 =
         0.05593    0.00730   -0.01638    0.01054
F11F  6   -0.004469    0.367737    0.868801    91.00000    0.05352    0.06416 =
         0.05167    0.00560   -0.02372   -0.00412
F12F  6   -0.100381    0.334327    0.806267    91.00000    0.04510    0.05615 =
         0.04838    0.00819   -0.01332   -0.00169
PART 0
HKLF 4


REM  A19136O_007 in Pn
REM wR2 = 0.2992, GooF = S = 1.036, Restrained GooF = 1.038 for all data
REM R1 = 0.0998 for 7960 Fo > 4sig(Fo) and 0.1604 for all 13233 data
REM 976 parameters refined using 1756 restraints

END

WGHT      0.1408      3.5800

REM Highest difference peak  0.563,  deepest hole -0.432,  1-sigma level  0.077
Q1    1   0.5168  0.1161  0.4169  11.00000  0.05    0.56
Q2    1   0.5231  0.1189  0.4533  11.00000  0.05    0.56
Q3    1   0.4661  0.2543  0.6384  11.00000  0.05    0.50
Q4    1   0.1605  0.5260  0.5712  11.00000  0.05    0.49
Q5    1   0.8175 -0.0239  0.4452  11.00000  0.05    0.45
Q6    1   1.2310 -0.2648  0.4562  11.00000  0.05    0.43
Q7    1   1.0022 -0.1255  0.4372  11.00000  0.05    0.43
Q8    1   0.9204 -0.0511  0.4788  11.00000  0.05    0.41
Q9    1   1.1232 -0.1615  0.5126  11.00000  0.05    0.40
Q10   1  -0.0182  0.6310  0.5764  11.00000  0.05    0.39
Q11   1   0.0407  0.6192  0.6424  11.00000  0.05    0.39
Q12   1   1.2248 -0.2089  0.5197  11.00000  0.05    0.38
Q13   1   0.4853  0.5063  0.6886  11.00000  0.05    0.35
Q14   1   0.7181 -0.0488  0.0340  11.00000  0.05    0.35
Q15   1  -0.2197  0.7719  0.5541  11.00000  0.05    0.33
Q16   1   0.9423 -0.1191  0.3754  11.00000  0.05    0.32
Q17   1   0.4671  0.1854  0.3220  11.00000  0.05    0.32
Q18   1  -0.0069  0.4153  0.8425  11.00000  0.05    0.32
Q19   1  -0.1349  0.7427  0.5799  11.00000  0.05    0.31
Q20   1   1.1607 -0.2795  0.3794  11.00000  0.05    0.31
Q21   1   0.4293  0.4945  0.7631  11.00000  0.05    0.31
Q22   1   0.3866  0.2291  0.4001  11.00000  0.05    0.30
Q23   1   0.1841  0.5824  0.7502  11.00000  0.05    0.29
Q24   1   0.4892  0.0796  0.5035  11.00000  0.05    0.29
Q25   1   0.5376  0.1361  0.2769  11.00000  0.05    0.29
Q26   1   0.0772  0.5547  0.5247  11.00000  0.05    0.29
Q27   1   1.0746 -0.2408  0.3722  11.00000  0.05    0.27
Q28   1   0.6591 -0.1486  0.1463  11.00000  0.05    0.27
Q29   1   0.5763 -0.2381  0.1286  11.00000  0.05    0.27
Q30   1   0.3828  0.3101  0.6218  11.00000  0.05    0.27
Q31   1   0.4851  0.0876  0.2232  11.00000  0.05    0.27
Q32   1  -0.1214  0.6452  0.5408  11.00000  0.05    0.27
Q33   1   1.0633  0.1515  0.1776  11.00000  0.05    0.27
Q34   1   0.7968 -0.0856  0.2568  11.00000  0.05    0.26
Q35   1  -0.1840  0.6002  0.5033  11.00000  0.05    0.26
Q36   1   0.4373  0.3702  0.5156  11.00000  0.05    0.26
Q37   1   0.5226  0.6361  0.6929  11.00000  0.05    0.26
Q38   1   0.1402  0.4334  0.8904  11.00000  0.05    0.26
Q39   1   0.0831  0.6496  0.5299  11.00000  0.05    0.26
Q40   1   0.4257 -0.0947  0.3054  11.00000  0.05    0.26
;
_shelx_res_checksum              55395


_exptl_crystal_recrystallization_method 
'Re-crystallisation from solvent: EA/DCM/Et2O'
####################################################################### 
# 
# This file contains crystal structure data downloaded from the 
# Cambridge Structural Database (CSD) hosted by the Cambridge 
# Crystallographic Data Centre (CCDC).
# 
# Full information about CCDC data access policies and citation 
# guidelines are available at http://www.ccdc.cam.ac.uk/access/V1 
# 
# Audit and citation data items may have been added by the CCDC. 
# Please retain this information to preserve the provenance of 
# this file and to allow appropriate attribution of the data. 
# 
#######################################################################

data_A19152O_014
_database_code_depnum_ccdc_archive 'CCDC 1964489'
loop_
_audit_author_name
_audit_author_address
'Dongwook Kim'
;IBS
South Korea
;
_audit_update_record             
;
2019-11-08 deposited with the CCDC.	2020-02-25 downloaded from the CCDC.
;

_audit_creation_method           SHELXL-2018/3
_shelx_SHELXL_version_number     2018/3
_chemical_name_systematic        ?
_chemical_name_common            ?
_chemical_melting_point          ?
_chemical_formula_moiety         ?
_chemical_formula_sum            'C23 H23 N O2'
_chemical_formula_weight         345.42

loop_
_atom_type_symbol
_atom_type_description
_atom_type_scat_dispersion_real
_atom_type_scat_dispersion_imag
_atom_type_scat_source
C C 0.0033 0.0016 'International Tables Vol C Tables 4.2.6.8 and 6.1.1.4'
H H 0.0000 0.0000 'International Tables Vol C Tables 4.2.6.8 and 6.1.1.4'
N N 0.0061 0.0033 'International Tables Vol C Tables 4.2.6.8 and 6.1.1.4'
O O 0.0106 0.0060 'International Tables Vol C Tables 4.2.6.8 and 6.1.1.4'

_space_group_crystal_system      monoclinic
_space_group_IT_number           14
_space_group_name_H-M_alt        'P 21/c'
_space_group_name_Hall           '-P 2ybc'

_shelx_space_group_comment       
;
The symmetry employed for this shelxl refinement is uniquely defined
by the following loop, which should always be used as a source of
symmetry information in preference to the above space-group names.
They are only intended as comments.
;

loop_
_space_group_symop_operation_xyz
'x, y, z'
'-x, y+1/2, -z+1/2'
'-x, -y, -z'
'x, -y-1/2, z-1/2'

_cell_length_a                   9.3351(6)
_cell_length_b                   20.6304(13)
_cell_length_c                   9.7275(6)
_cell_angle_alpha                90
_cell_angle_beta                 105.289(2)
_cell_angle_gamma                90
_cell_volume                     1807.1(2)
_cell_formula_units_Z            4
_cell_measurement_temperature    153(2)
_cell_measurement_reflns_used    9944
_cell_measurement_theta_min      2.87
_cell_measurement_theta_max      26.42

_exptl_crystal_description       rod
_exptl_crystal_colour            colourless
_exptl_crystal_density_meas      ?
_exptl_crystal_density_method    ?
_exptl_crystal_density_diffrn    1.270
_exptl_crystal_F_000             736
_exptl_transmission_factor_min   ?
_exptl_transmission_factor_max   ?
_exptl_crystal_size_max          0.254
_exptl_crystal_size_mid          0.083
_exptl_crystal_size_min          0.068
_exptl_absorpt_coefficient_mu    0.080
_shelx_estimated_absorpt_T_min   0.980
_shelx_estimated_absorpt_T_max   0.995
_exptl_absorpt_correction_type   MULTI-SCAN
_exptl_absorpt_correction_T_min  0.7067
_exptl_absorpt_correction_T_max  0.7454
_exptl_absorpt_process_details   SADABS
_exptl_absorpt_special_details   ?
_diffrn_ambient_temperature      153(2)
_diffrn_radiation_wavelength     0.71073
_diffrn_radiation_type           MoK\a
_diffrn_source                   'fine-focus sealed tube'
_diffrn_measurement_device_type  'Bruker Photon II'
_diffrn_measurement_method       'phi and omega scans'
_diffrn_detector_area_resol_mean ?
_diffrn_reflns_number            34021
_diffrn_reflns_av_unetI/netI     0.0464
_diffrn_reflns_av_R_equivalents  0.0734
_diffrn_reflns_limit_h_min       -11
_diffrn_reflns_limit_h_max       11
_diffrn_reflns_limit_k_min       -25
_diffrn_reflns_limit_k_max       25
_diffrn_reflns_limit_l_min       -12
_diffrn_reflns_limit_l_max       11
_diffrn_reflns_theta_min         2.468
_diffrn_reflns_theta_max         26.422
_diffrn_reflns_theta_full        25.242
_diffrn_measured_fraction_theta_max 0.980
_diffrn_measured_fraction_theta_full 0.984
_diffrn_reflns_Laue_measured_fraction_max 0.980
_diffrn_reflns_Laue_measured_fraction_full 0.984
_diffrn_reflns_point_group_measured_fraction_max 0.980
_diffrn_reflns_point_group_measured_fraction_full 0.984
_reflns_number_total             3634
_reflns_number_gt                2926
_reflns_threshold_expression     'I > 2\s(I)'
_reflns_Friedel_coverage         0.000
_reflns_Friedel_fraction_max     .
_reflns_Friedel_fraction_full    .

_reflns_special_details          
;
 Reflections were merged by SHELXL according to the crystal
 class for the calculation of statistics and refinement.
 
 _reflns_Friedel_fraction is defined as the number of unique
 Friedel pairs measured divided by the number that would be
 possible theoretically, ignoring centric projections and
 systematic absences.
;

_computing_data_collection       'Bruker APEXIII'
_computing_cell_refinement       'Bruker APEXIII'
_computing_data_reduction        'Bruker SAINT'
_computing_structure_solution    SHELXS
_computing_structure_refinement  SHELXL
_computing_molecular_graphics    ORTEP
_computing_publication_material  CIFTAB
_refine_special_details          ?
_refine_ls_structure_factor_coef Fsqd
_refine_ls_matrix_type           full
_refine_ls_weighting_scheme      calc
_refine_ls_weighting_details     
'w=1/[\s^2^(Fo^2^)+(0.0188P)^2^+2.6399P] where P=(Fo^2^+2Fc^2^)/3'
_atom_sites_solution_primary     ?
_atom_sites_solution_secondary   ?
_atom_sites_solution_hydrogens   mixed
_refine_ls_hydrogen_treatment    mixed
_refine_ls_extinction_method     none
_refine_ls_extinction_coef       .
_refine_ls_number_reflns         3634
_refine_ls_number_parameters     240
_refine_ls_number_restraints     0
_refine_ls_R_factor_all          0.1079
_refine_ls_R_factor_gt           0.0841
_refine_ls_wR_factor_ref         0.1379
_refine_ls_wR_factor_gt          0.1306
_refine_ls_goodness_of_fit_ref   1.202
_refine_ls_restrained_S_all      1.202
_refine_ls_shift/su_max          0.000
_refine_ls_shift/su_mean         0.000

loop_
_atom_site_label
_atom_site_type_symbol
_atom_site_fract_x
_atom_site_fract_y
_atom_site_fract_z
_atom_site_U_iso_or_equiv
_atom_site_adp_type
_atom_site_occupancy
_atom_site_site_symmetry_order
_atom_site_calc_flag
_atom_site_refinement_flags_posn
_atom_site_refinement_flags_adp
_atom_site_refinement_flags_occupancy
_atom_site_disorder_assembly
_atom_site_disorder_group
C1 C 0.4942(3) 0.38396(12) 0.4332(3) 0.0190(6) Uani 1 1 d . . . . .
H1 H 0.435987 0.381637 0.337204 0.023 Uiso 1 1 calc R U . . .
C2 C 0.4693(3) 0.34148(12) 0.5322(3) 0.0180(6) Uani 1 1 d . . . . .
C3 C 0.5552(3) 0.34451(13) 0.6750(3) 0.0215(6) Uani 1 1 d . . . . .
H3 H 0.535806 0.315231 0.743310 0.026 Uiso 1 1 calc R U . . .
C4 C 0.6652(3) 0.38900(14) 0.7153(3) 0.0252(6) Uani 1 1 d . . . . .
H4 H 0.722834 0.390114 0.811616 0.030 Uiso 1 1 calc R U . . .
C5 C 0.6955(3) 0.43356(13) 0.6170(3) 0.0213(6) Uani 1 1 d . . . . .
C6 C 0.6071(3) 0.43149(12) 0.4740(3) 0.0183(6) Uani 1 1 d . . . . .
C7 C 0.6339(3) 0.47806(13) 0.3763(3) 0.0238(6) Uani 1 1 d . . . . .
H7 H 0.573990 0.477949 0.280776 0.029 Uiso 1 1 calc R U . . .
C8 C 0.7433(3) 0.52264(14) 0.4169(3) 0.0288(7) Uani 1 1 d . . . . .
H8 H 0.759241 0.553343 0.349664 0.035 Uiso 1 1 calc R U . . .
C9 C 0.8338(3) 0.52392(15) 0.5580(4) 0.0322(7) Uani 1 1 d . . . . .
H9 H 0.911393 0.554920 0.585286 0.039 Uiso 1 1 calc R U . . .
C10 C 0.8096(3) 0.48050(14) 0.6554(3) 0.0295(7) Uani 1 1 d . . . . .
H10 H 0.870446 0.481826 0.750596 0.035 Uiso 1 1 calc R U . . .
N11 N 0.3577(2) 0.29341(11) 0.5008(2) 0.0184(5) Uani 1 1 d . . . . .
H11 H 0.329(3) 0.2801(14) 0.571(3) 0.022 Uiso 1 1 d . U . . .
C12 C 0.2987(3) 0.26393(12) 0.3756(3) 0.0160(5) Uani 1 1 d . . . . .
O13 O 0.3318(2) 0.27662(9) 0.26448(19) 0.0223(4) Uani 1 1 d . . . . .
C14 C 0.1891(3) 0.21005(12) 0.3827(3) 0.0169(5) Uani 1 1 d . . . . .
H14 H 0.136715 0.221167 0.456950 0.020 Uiso 1 1 calc R U . . .
C15 C 0.0761(3) 0.20671(13) 0.2378(3) 0.0197(6) Uani 1 1 d . . . . .
O16 O 0.0899(2) 0.16706(9) 0.1495(2) 0.0273(5) Uani 1 1 d . . . . .
C17 C -0.0491(3) 0.25423(12) 0.2059(3) 0.0173(6) Uani 1 1 d . . . . .
C18 C -0.0489(3) 0.30905(13) 0.2897(3) 0.0224(6) Uani 1 1 d . . . . .
H18 H 0.031537 0.316352 0.371282 0.027 Uiso 1 1 calc R U . . .
C19 C -0.1645(3) 0.35275(15) 0.2551(3) 0.0303(7) Uani 1 1 d . . . . .
H19 H -0.163283 0.390263 0.312067 0.036 Uiso 1 1 calc R U . . .
C20 C -0.2820(3) 0.34171(15) 0.1374(4) 0.0334(8) Uani 1 1 d . . . . .
H20 H -0.361803 0.371765 0.113616 0.040 Uiso 1 1 calc R U . . .
C21 C -0.2845(3) 0.28749(16) 0.0540(3) 0.0317(7) Uani 1 1 d . . . . .
H21 H -0.366333 0.280086 -0.026313 0.038 Uiso 1 1 calc R U . . .
C22 C -0.1677(3) 0.24376(14) 0.0874(3) 0.0250(6) Uani 1 1 d . . . . .
H22 H -0.168792 0.206677 0.029225 0.030 Uiso 1 1 calc R U . . .
C23 C 0.2745(3) 0.14651(13) 0.4238(3) 0.0199(6) Uani 1 1 d . . . . .
H23A H 0.329797 0.137168 0.352120 0.024 Uiso 1 1 calc R U . . .
H23B H 0.348483 0.152861 0.516576 0.024 Uiso 1 1 calc R U . . .
C24 C 0.1805(3) 0.08742(13) 0.4356(3) 0.0208(6) Uani 1 1 d . . . . .
H24 H 0.116323 0.077105 0.338348 0.025 Uiso 1 1 calc R U . . .
C25 C 0.2827(3) 0.02969(14) 0.4874(3) 0.0302(7) Uani 1 1 d . . . . .
H25A H 0.223498 -0.010101 0.477140 0.045 Uiso 1 1 calc R U . . .
H25B H 0.335567 0.035917 0.587828 0.045 Uiso 1 1 calc R U . . .
H25C H 0.354749 0.026170 0.430439 0.045 Uiso 1 1 calc R U . . .
C26 C 0.0801(3) 0.09922(14) 0.5339(3) 0.0276(7) Uani 1 1 d . . . . .
H26A H 0.024037 0.059672 0.540236 0.041 Uiso 1 1 calc R U . . .
H26B H 0.010876 0.134546 0.495655 0.041 Uiso 1 1 calc R U . . .
H26C H 0.140870 0.111023 0.629031 0.041 Uiso 1 1 calc R U . . .

loop_
_atom_site_aniso_label
_atom_site_aniso_U_11
_atom_site_aniso_U_22
_atom_site_aniso_U_33
_atom_site_aniso_U_23
_atom_site_aniso_U_13
_atom_site_aniso_U_12
C1 0.0210(14) 0.0196(14) 0.0176(13) -0.0008(11) 0.0068(11) 0.0016(11)
C2 0.0170(14) 0.0179(13) 0.0215(14) -0.0038(11) 0.0092(11) -0.0008(11)
C3 0.0257(16) 0.0215(14) 0.0182(14) 0.0019(11) 0.0073(12) 0.0003(12)
C4 0.0260(16) 0.0264(15) 0.0206(15) -0.0021(12) 0.0011(12) 0.0023(13)
C5 0.0175(14) 0.0193(14) 0.0276(15) -0.0032(12) 0.0069(12) 0.0041(11)
C6 0.0162(14) 0.0160(13) 0.0257(14) -0.0028(11) 0.0106(12) 0.0035(11)
C7 0.0292(16) 0.0191(14) 0.0276(15) -0.0008(12) 0.0152(13) 0.0002(12)
C8 0.0306(17) 0.0201(15) 0.0415(18) 0.0013(13) 0.0198(15) -0.0029(13)
C9 0.0245(16) 0.0248(16) 0.049(2) -0.0093(15) 0.0128(15) -0.0065(13)
C10 0.0227(15) 0.0280(16) 0.0350(17) -0.0087(14) 0.0024(13) -0.0002(13)
N11 0.0206(12) 0.0215(12) 0.0144(11) -0.0002(9) 0.0070(10) -0.0061(10)
C12 0.0171(13) 0.0132(12) 0.0178(13) 0.0013(10) 0.0050(11) 0.0029(11)
O13 0.0313(11) 0.0218(10) 0.0171(9) -0.0037(8) 0.0125(8) -0.0064(9)
C14 0.0166(13) 0.0184(13) 0.0166(13) 0.0003(11) 0.0062(11) 0.0005(11)
C15 0.0201(14) 0.0206(14) 0.0196(14) 0.0036(11) 0.0072(11) -0.0040(11)
O16 0.0344(12) 0.0263(11) 0.0201(10) -0.0051(9) 0.0051(9) 0.0042(9)
C17 0.0157(13) 0.0193(13) 0.0182(13) 0.0074(11) 0.0069(11) -0.0019(11)
C18 0.0205(15) 0.0226(15) 0.0249(15) 0.0019(12) 0.0074(12) 0.0009(12)
C19 0.0275(17) 0.0274(16) 0.0386(18) 0.0038(14) 0.0130(14) 0.0064(13)
C20 0.0205(16) 0.0333(18) 0.048(2) 0.0171(15) 0.0122(15) 0.0080(13)
C21 0.0206(15) 0.0414(19) 0.0302(16) 0.0125(14) 0.0015(13) -0.0033(14)
C22 0.0252(16) 0.0302(16) 0.0190(14) 0.0044(12) 0.0048(12) -0.0042(13)
C23 0.0184(14) 0.0209(14) 0.0211(14) 0.0030(11) 0.0063(11) 0.0002(11)
C24 0.0224(15) 0.0196(14) 0.0197(14) 0.0006(11) 0.0044(11) -0.0029(12)
C25 0.0340(17) 0.0208(15) 0.0376(18) 0.0057(13) 0.0124(14) 0.0047(13)
C26 0.0283(16) 0.0225(15) 0.0350(17) 0.0026(13) 0.0134(14) -0.0005(13)

_geom_special_details            
;
 All esds (except the esd in the dihedral angle between two l.s. planes)
 are estimated using the full covariance matrix.  The cell esds are taken
 into account individually in the estimation of esds in distances, angles
 and torsion angles; correlations between esds in cell parameters are only
 used when they are defined by crystal symmetry.  An approximate (isotropic)
 treatment of cell esds is used for estimating esds involving l.s. planes.
;

loop_
_geom_bond_atom_site_label_1
_geom_bond_atom_site_label_2
_geom_bond_distance
_geom_bond_site_symmetry_2
_geom_bond_publ_flag
C1 C2 1.367(4) . ?
C1 C6 1.417(4) . ?
C1 H1 0.9500 . ?
C2 C3 1.410(4) . ?
C2 N11 1.413(3) . ?
C3 C4 1.356(4) . ?
C3 H3 0.9500 . ?
C4 C5 1.408(4) . ?
C4 H4 0.9500 . ?
C5 C10 1.415(4) . ?
C5 C6 1.419(4) . ?
C6 C7 1.419(4) . ?
C7 C8 1.353(4) . ?
C7 H7 0.9500 . ?
C8 C9 1.410(4) . ?
C8 H8 0.9500 . ?
C9 C10 1.365(4) . ?
C9 H9 0.9500 . ?
C10 H10 0.9500 . ?
N11 C12 1.343(3) . ?
N11 H11 0.84(3) . ?
C12 O13 1.228(3) . ?
C12 C14 1.524(3) . ?
C14 C15 1.523(4) . ?
C14 C23 1.532(4) . ?
C14 H14 1.0000 . ?
C15 O16 1.218(3) . ?
C15 C17 1.494(4) . ?
C17 C22 1.389(4) . ?
C17 C18 1.394(4) . ?
C18 C19 1.378(4) . ?
C18 H18 0.9500 . ?
C19 C20 1.380(4) . ?
C19 H19 0.9500 . ?
C20 C21 1.378(5) . ?
C20 H20 0.9500 . ?
C21 C22 1.386(4) . ?
C21 H21 0.9500 . ?
C22 H22 0.9500 . ?
C23 C24 1.523(4) . ?
C23 H23A 0.9900 . ?
C23 H23B 0.9900 . ?
C24 C26 1.525(4) . ?
C24 C25 1.526(4) . ?
C24 H24 1.0000 . ?
C25 H25A 0.9800 . ?
C25 H25B 0.9800 . ?
C25 H25C 0.9800 . ?
C26 H26A 0.9800 . ?
C26 H26B 0.9800 . ?
C26 H26C 0.9800 . ?

loop_
_geom_angle_atom_site_label_1
_geom_angle_atom_site_label_2
_geom_angle_atom_site_label_3
_geom_angle
_geom_angle_site_symmetry_1
_geom_angle_site_symmetry_3
_geom_angle_publ_flag
C2 C1 C6 119.9(2) . . ?
C2 C1 H1 120.1 . . ?
C6 C1 H1 120.1 . . ?
C1 C2 C3 120.5(2) . . ?
C1 C2 N11 123.4(2) . . ?
C3 C2 N11 116.1(2) . . ?
C4 C3 C2 120.3(3) . . ?
C4 C3 H3 119.8 . . ?
C2 C3 H3 119.8 . . ?
C3 C4 C5 121.2(3) . . ?
C3 C4 H4 119.4 . . ?
C5 C4 H4 119.4 . . ?
C4 C5 C10 122.7(3) . . ?
C4 C5 C6 118.5(2) . . ?
C10 C5 C6 118.8(3) . . ?
C1 C6 C5 119.5(2) . . ?
C1 C6 C7 122.0(2) . . ?
C5 C6 C7 118.5(2) . . ?
C8 C7 C6 121.2(3) . . ?
C8 C7 H7 119.4 . . ?
C6 C7 H7 119.4 . . ?
C7 C8 C9 120.6(3) . . ?
C7 C8 H8 119.7 . . ?
C9 C8 H8 119.7 . . ?
C10 C9 C8 119.8(3) . . ?
C10 C9 H9 120.1 . . ?
C8 C9 H9 120.1 . . ?
C9 C10 C5 121.1(3) . . ?
C9 C10 H10 119.5 . . ?
C5 C10 H10 119.5 . . ?
C12 N11 C2 128.1(2) . . ?
C12 N11 H11 117(2) . . ?
C2 N11 H11 115(2) . . ?
O13 C12 N11 124.3(2) . . ?
O13 C12 C14 121.5(2) . . ?
N11 C12 C14 114.1(2) . . ?
C15 C14 C12 107.5(2) . . ?
C15 C14 C23 112.9(2) . . ?
C12 C14 C23 109.1(2) . . ?
C15 C14 H14 109.1 . . ?
C12 C14 H14 109.1 . . ?
C23 C14 H14 109.1 . . ?
O16 C15 C17 121.1(2) . . ?
O16 C15 C14 120.5(2) . . ?
C17 C15 C14 118.4(2) . . ?
C22 C17 C18 119.3(2) . . ?
C22 C17 C15 118.7(2) . . ?
C18 C17 C15 122.0(2) . . ?
C19 C18 C17 120.5(3) . . ?
C19 C18 H18 119.7 . . ?
C17 C18 H18 119.7 . . ?
C18 C19 C20 119.6(3) . . ?
C18 C19 H19 120.2 . . ?
C20 C19 H19 120.2 . . ?
C21 C20 C19 120.6(3) . . ?
C21 C20 H20 119.7 . . ?
C19 C20 H20 119.7 . . ?
C20 C21 C22 120.0(3) . . ?
C20 C21 H21 120.0 . . ?
C22 C21 H21 120.0 . . ?
C21 C22 C17 119.9(3) . . ?
C21 C22 H22 120.0 . . ?
C17 C22 H22 120.0 . . ?
C24 C23 C14 115.7(2) . . ?
C24 C23 H23A 108.3 . . ?
C14 C23 H23A 108.3 . . ?
C24 C23 H23B 108.3 . . ?
C14 C23 H23B 108.3 . . ?
H23A C23 H23B 107.4 . . ?
C23 C24 C26 112.4(2) . . ?
C23 C24 C25 109.1(2) . . ?
C26 C24 C25 110.6(2) . . ?
C23 C24 H24 108.2 . . ?
C26 C24 H24 108.2 . . ?
C25 C24 H24 108.2 . . ?
C24 C25 H25A 109.5 . . ?
C24 C25 H25B 109.5 . . ?
H25A C25 H25B 109.5 . . ?
C24 C25 H25C 109.5 . . ?
H25A C25 H25C 109.5 . . ?
H25B C25 H25C 109.5 . . ?
C24 C26 H26A 109.5 . . ?
C24 C26 H26B 109.5 . . ?
H26A C26 H26B 109.5 . . ?
C24 C26 H26C 109.5 . . ?
H26A C26 H26C 109.5 . . ?
H26B C26 H26C 109.5 . . ?

loop_
_geom_torsion_atom_site_label_1
_geom_torsion_atom_site_label_2
_geom_torsion_atom_site_label_3
_geom_torsion_atom_site_label_4
_geom_torsion
_geom_torsion_site_symmetry_1
_geom_torsion_site_symmetry_2
_geom_torsion_site_symmetry_3
_geom_torsion_site_symmetry_4
_geom_torsion_publ_flag
C6 C1 C2 C3 0.0(4) . . . . ?
C6 C1 C2 N11 179.0(2) . . . . ?
C1 C2 C3 C4 -1.1(4) . . . . ?
N11 C2 C3 C4 179.9(2) . . . . ?
C2 C3 C4 C5 0.7(4) . . . . ?
C3 C4 C5 C10 -179.9(3) . . . . ?
C3 C4 C5 C6 0.6(4) . . . . ?
C2 C1 C6 C5 1.4(4) . . . . ?
C2 C1 C6 C7 -177.8(2) . . . . ?
C4 C5 C6 C1 -1.7(4) . . . . ?
C10 C5 C6 C1 178.8(2) . . . . ?
C4 C5 C6 C7 177.6(2) . . . . ?
C10 C5 C6 C7 -2.0(4) . . . . ?
C1 C6 C7 C8 -179.3(3) . . . . ?
C5 C6 C7 C8 1.5(4) . . . . ?
C6 C7 C8 C9 0.0(4) . . . . ?
C7 C8 C9 C10 -1.0(4) . . . . ?
C8 C9 C10 C5 0.5(4) . . . . ?
C4 C5 C10 C9 -178.5(3) . . . . ?
C6 C5 C10 C9 1.0(4) . . . . ?
C1 C2 N11 C12 27.4(4) . . . . ?
C3 C2 N11 C12 -153.6(3) . . . . ?
C2 N11 C12 O13 -2.4(4) . . . . ?
C2 N11 C12 C14 175.1(2) . . . . ?
O13 C12 C14 C15 -32.2(3) . . . . ?
N11 C12 C14 C15 150.2(2) . . . . ?
O13 C12 C14 C23 90.5(3) . . . . ?
N11 C12 C14 C23 -87.1(3) . . . . ?
C12 C14 C15 O16 97.6(3) . . . . ?
C23 C14 C15 O16 -22.7(3) . . . . ?
C12 C14 C15 C17 -80.9(3) . . . . ?
C23 C14 C15 C17 158.8(2) . . . . ?
O16 C15 C17 C22 14.2(4) . . . . ?
C14 C15 C17 C22 -167.4(2) . . . . ?
O16 C15 C17 C18 -164.6(2) . . . . ?
C14 C15 C17 C18 13.8(4) . . . . ?
C22 C17 C18 C19 -0.4(4) . . . . ?
C15 C17 C18 C19 178.4(2) . . . . ?
C17 C18 C19 C20 0.7(4) . . . . ?
C18 C19 C20 C21 -0.1(4) . . . . ?
C19 C20 C21 C22 -0.6(4) . . . . ?
C20 C21 C22 C17 0.8(4) . . . . ?
C18 C17 C22 C21 -0.3(4) . . . . ?
C15 C17 C22 C21 -179.1(2) . . . . ?
C15 C14 C23 C24 -60.6(3) . . . . ?
C12 C14 C23 C24 -180.0(2) . . . . ?
C14 C23 C24 C26 -53.0(3) . . . . ?
C14 C23 C24 C25 -176.0(2) . . . . ?

loop_
_geom_hbond_atom_site_label_D
_geom_hbond_atom_site_label_H
_geom_hbond_atom_site_label_A
_geom_hbond_distance_DH
_geom_hbond_distance_HA
_geom_hbond_distance_DA
_geom_hbond_angle_DHA
_geom_hbond_site_symmetry_A
_geom_hbond_publ_flag
N11 H11 O13 0.84(3) 2.21(3) 3.008(3) 158(3) 4_566 yes

_refine_diff_density_max         0.250
_refine_diff_density_min         -0.256
_refine_diff_density_rms         0.055

_shelx_res_file                  
;
TITL A19152O_014 in P2(1)/c
    A19152O_014.res
    created by SHELXL-2018/3 at 15:53:27 on 29-Oct-2019
CELL 0.71073   9.33510  20.63040   9.72750  90.0000 105.2887  90.0000
ZERR    4.00   0.00060   0.00130   0.00060   0.0000   0.0023   0.0000
LATT  1
SYMM -X, 0.5+Y, 0.5-Z
SFAC C H N O
UNIT 92 92 4 8
ACTA
TEMP -120.3
SIZE 0.068 0.083 0.254
CONF
MERG 2
L.S. 8
BOND $H
FMAP 2
PLAN 20
OMIT    -10   7   3
OMIT      7   8   6
OMIT      4  12   8
OMIT     -9   5   2
OMIT     -9   6   2
OMIT      4   6   8
OMIT      2   8  10
OMIT      7   9   6
OMIT     -9   2   2
OMIT     -1   2   1
OMIT     -8  18   2
OMIT      9   3   0
OMIT      1   8   9
OMIT      8   4   2
OMIT      9   7   3
EQIV $1 x, -y+1/2, z+1/2
HTAB N11 O13_$1
LIST 4
WGHT    0.018800    2.639900
FVAR       0.18324
C1    1    0.494238    0.383961    0.433220    11.00000    0.02099    0.01957 =
         0.01756   -0.00081    0.00682    0.00163
AFIX  43
H1    2    0.435987    0.381637    0.337204    11.00000   -1.20000
AFIX   0
C2    1    0.469345    0.341481    0.532222    11.00000    0.01703    0.01787 =
         0.02149   -0.00376    0.00923   -0.00083
C3    1    0.555160    0.344511    0.674990    11.00000    0.02572    0.02151 =
         0.01823    0.00195    0.00733    0.00032
AFIX  43
H3    2    0.535806    0.315231    0.743310    11.00000   -1.20000
AFIX   0
C4    1    0.665162    0.388995    0.715279    11.00000    0.02598    0.02636 =
         0.02055   -0.00213    0.00111    0.00228
AFIX  43
H4    2    0.722834    0.390114    0.811616    11.00000   -1.20000
AFIX   0
C5    1    0.695521    0.433556    0.617040    11.00000    0.01748    0.01927 =
         0.02757   -0.00315    0.00687    0.00415
C6    1    0.607102    0.431485    0.474035    11.00000    0.01624    0.01598 =
         0.02570   -0.00284    0.01063    0.00352
C7    1    0.633894    0.478064    0.376325    11.00000    0.02916    0.01910 =
         0.02759   -0.00080    0.01521    0.00016
AFIX  43
H7    2    0.573990    0.477949    0.280776    11.00000   -1.20000
AFIX   0
C8    1    0.743294    0.522640    0.416901    11.00000    0.03063    0.02007 =
         0.04152    0.00126    0.01976   -0.00286
AFIX  43
H8    2    0.759241    0.553343    0.349664    11.00000   -1.20000
AFIX   0
C9    1    0.833805    0.523925    0.558041    11.00000    0.02453    0.02482 =
         0.04911   -0.00926    0.01283   -0.00647
AFIX  43
H9    2    0.911393    0.554920    0.585286    11.00000   -1.20000
AFIX   0
C10   1    0.809641    0.480503    0.655450    11.00000    0.02271    0.02802 =
         0.03497   -0.00865    0.00243   -0.00017
AFIX  43
H10   2    0.870446    0.481826    0.750596    11.00000   -1.20000
AFIX   0
N11   3    0.357669    0.293405    0.500839    11.00000    0.02061    0.02152 =
         0.01444   -0.00019    0.00696   -0.00605
H11   2    0.329304    0.280132    0.571428    11.00000   -1.20000
C12   1    0.298655    0.263928    0.375567    11.00000    0.01709    0.01325 =
         0.01782    0.00134    0.00495    0.00292
O13   4    0.331787    0.276622    0.264485    11.00000    0.03133    0.02181 =
         0.01710   -0.00371    0.01250   -0.00641
C14   1    0.189104    0.210054    0.382681    11.00000    0.01662    0.01835 =
         0.01665    0.00027    0.00621    0.00053
AFIX  13
H14   2    0.136715    0.221167    0.456950    11.00000   -1.20000
AFIX   0
C15   1    0.076119    0.206714    0.237848    11.00000    0.02011    0.02059 =
         0.01962    0.00359    0.00719   -0.00402
O16   4    0.089917    0.167059    0.149490    11.00000    0.03439    0.02627 =
         0.02006   -0.00510    0.00506    0.00422
C17   1   -0.049091    0.254225    0.205895    11.00000    0.01574    0.01931 =
         0.01817    0.00743    0.00694   -0.00186
C18   1   -0.048928    0.309054    0.289683    11.00000    0.02047    0.02260 =
         0.02493    0.00190    0.00736    0.00086
AFIX  43
H18   2    0.031537    0.316352    0.371282    11.00000   -1.20000
AFIX   0
C19   1   -0.164480    0.352747    0.255143    11.00000    0.02749    0.02736 =
         0.03860    0.00381    0.01302    0.00635
AFIX  43
H19   2   -0.163283    0.390263    0.312067    11.00000   -1.20000
AFIX   0
C20   1   -0.281957    0.341715    0.137414    11.00000    0.02050    0.03328 =
         0.04833    0.01706    0.01222    0.00797
AFIX  43
H20   2   -0.361803    0.371765    0.113616    11.00000   -1.20000
AFIX   0
C21   1   -0.284522    0.287491    0.054018    11.00000    0.02057    0.04141 =
         0.03020    0.01247    0.00146   -0.00325
AFIX  43
H21   2   -0.366333    0.280086   -0.026313    11.00000   -1.20000
AFIX   0
C22   1   -0.167706    0.243764    0.087380    11.00000    0.02522    0.03025 =
         0.01897    0.00442    0.00484   -0.00422
AFIX  43
H22   2   -0.168792    0.206677    0.029225    11.00000   -1.20000
AFIX   0
C23   1    0.274469    0.146506    0.423808    11.00000    0.01842    0.02089 =
         0.02105    0.00304    0.00625    0.00024
AFIX  23
H23A  2    0.329797    0.137168    0.352120    11.00000   -1.20000
H23B  2    0.348483    0.152861    0.516576    11.00000   -1.20000
AFIX   0
C24   1    0.180538    0.087425    0.435564    11.00000    0.02242    0.01960 =
         0.01975    0.00060    0.00436   -0.00288
AFIX  13
H24   2    0.116323    0.077105    0.338348    11.00000   -1.20000
AFIX   0
C25   1    0.282732    0.029687    0.487379    11.00000    0.03396    0.02081 =
         0.03764    0.00572    0.01243    0.00471
AFIX 137
H25A  2    0.223498   -0.010101    0.477140    11.00000   -1.50000
H25B  2    0.335567    0.035917    0.587828    11.00000   -1.50000
H25C  2    0.354749    0.026170    0.430439    11.00000   -1.50000
AFIX   0
C26   1    0.080104    0.099221    0.533911    11.00000    0.02834    0.02249 =
         0.03495    0.00261    0.01344   -0.00051
AFIX 137
H26A  2    0.024037    0.059672    0.540236    11.00000   -1.50000
H26B  2    0.010876    0.134546    0.495655    11.00000   -1.50000
H26C  2    0.140870    0.111023    0.629031    11.00000   -1.50000
AFIX   0
HKLF 4


REM  A19152O_014 in P2(1)/c
REM wR2 = 0.1379, GooF = S = 1.202, Restrained GooF = 1.202 for all data
REM R1 = 0.0841 for 2926 Fo > 4sig(Fo) and 0.1079 for all 3634 data
REM 240 parameters refined using 0 restraints

END

WGHT      0.0188      2.6399

REM Highest difference peak  0.250,  deepest hole -0.256,  1-sigma level  0.055
Q1    1   0.1952  0.1578  0.1606  11.00000  0.05    0.25
Q2    1   0.2524  0.2951  0.4485  11.00000  0.05    0.22
Q3    1   0.4836  0.3520  0.6181  11.00000  0.05    0.22
Q4    1   0.2439  0.2390  0.3809  11.00000  0.05    0.22
Q5    1   0.2458  0.3309  0.2018  11.00000  0.05    0.21
Q6    1   0.1358  0.2118  0.3192  11.00000  0.05    0.20
Q7    1   0.8537  0.4866  0.5831  11.00000  0.05    0.20
Q8    1   0.4473  0.3762  0.4995  11.00000  0.05    0.20
Q9    1   0.3432  0.2375  0.2127  11.00000  0.05    0.20
Q10   1   0.5217  0.3410  0.4818  11.00000  0.05    0.20
Q11   1   0.8668  0.4619  0.8117  11.00000  0.05    0.19
Q12   1   0.5227  0.4230  0.4694  11.00000  0.05    0.19
Q13   1   0.5718  0.3871  0.6859  11.00000  0.05    0.19
Q14   1   0.8561  0.5792  0.3363  11.00000  0.05    0.19
Q15   1   0.2356  0.0189  0.5788  11.00000  0.05    0.19
Q16   1   0.6417  0.3516  0.6564  11.00000  0.05    0.18
Q17   1   0.6775  0.4207  0.5208  11.00000  0.05    0.18
Q18   1   0.2373  0.1191  0.4515  11.00000  0.05    0.18
Q19   1   0.4462  0.2860  0.1607  11.00000  0.05    0.18
Q20   1  -0.1356  0.3137  0.3113  11.00000  0.05    0.18
;
_shelx_res_checksum              68440


_exptl_crystal_recrystallization_method 
'Re-crystallisation from solvent: DCM/EA/Pentane'
####################################################################### 
# 
# This file contains crystal structure data downloaded from the 
# Cambridge Structural Database (CSD) hosted by the Cambridge 
# Crystallographic Data Centre (CCDC).
# 
# Full information about CCDC data access policies and citation 
# guidelines are available at http://www.ccdc.cam.ac.uk/access/V1 
# 
# Audit and citation data items may have been added by the CCDC. 
# Please retain this information to preserve the provenance of 
# this file and to allow appropriate attribution of the data. 
# 
#######################################################################

data_A19237O_014
_database_code_depnum_ccdc_archive 'CCDC 1964495'
loop_
_audit_author_name
_audit_author_address
'Dongwook Kim'
;IBS
South Korea
;
_audit_update_record             
;
2019-11-08 deposited with the CCDC.	2020-02-25 downloaded from the CCDC.
;

_audit_creation_method           SHELXL-2018/3
_shelx_SHELXL_version_number     2018/3
_chemical_name_systematic        ?
_chemical_name_common            ?
_chemical_melting_point          ?
_chemical_formula_moiety         ?
_chemical_formula_sum            'C33 H28 B F4 N O2'
_chemical_formula_weight         557.37

loop_
_atom_type_symbol
_atom_type_description
_atom_type_scat_dispersion_real
_atom_type_scat_dispersion_imag
_atom_type_scat_source
C C 0.0033 0.0016 'International Tables Vol C Tables 4.2.6.8 and 6.1.1.4'
H H 0.0000 0.0000 'International Tables Vol C Tables 4.2.6.8 and 6.1.1.4'
B B 0.0013 0.0007 'International Tables Vol C Tables 4.2.6.8 and 6.1.1.4'
N N 0.0061 0.0033 'International Tables Vol C Tables 4.2.6.8 and 6.1.1.4'
O O 0.0106 0.0060 'International Tables Vol C Tables 4.2.6.8 and 6.1.1.4'
F F 0.0171 0.0103 'International Tables Vol C Tables 4.2.6.8 and 6.1.1.4'

_space_group_crystal_system      monoclinic
_space_group_IT_number           14
_space_group_name_H-M_alt        'P 21/n'
_space_group_name_Hall           '-P 2yn'

_shelx_space_group_comment       
;
The symmetry employed for this shelxl refinement is uniquely defined
by the following loop, which should always be used as a source of
symmetry information in preference to the above space-group names.
They are only intended as comments.
;

loop_
_space_group_symop_operation_xyz
'x, y, z'
'-x+1/2, y+1/2, -z+1/2'
'-x, -y, -z'
'x-1/2, -y-1/2, z-1/2'

_cell_length_a                   11.0604(6)
_cell_length_b                   16.6780(9)
_cell_length_c                   15.1704(8)
_cell_angle_alpha                90
_cell_angle_beta                 100.639(2)
_cell_angle_gamma                90
_cell_volume                     2750.3(3)
_cell_formula_units_Z            4
_cell_measurement_temperature    153(2)
_cell_measurement_reflns_used    9983
_cell_measurement_theta_min      3.08
_cell_measurement_theta_max      28.27

_exptl_crystal_description       block
_exptl_crystal_colour            colourless
_exptl_crystal_density_meas      ?
_exptl_crystal_density_method    ?
_exptl_crystal_density_diffrn    1.346
_exptl_crystal_F_000             1160
_exptl_transmission_factor_min   ?
_exptl_transmission_factor_max   ?
_exptl_crystal_size_max          0.321
_exptl_crystal_size_mid          0.178
_exptl_crystal_size_min          0.142
_exptl_absorpt_coefficient_mu    0.101
_shelx_estimated_absorpt_T_min   0.968
_shelx_estimated_absorpt_T_max   0.986
_exptl_absorpt_correction_type   MULTI-SCAN
_exptl_absorpt_correction_T_min  0.7034
_exptl_absorpt_correction_T_max  0.7457
_exptl_absorpt_process_details   SADABS
_exptl_absorpt_special_details   ?
_diffrn_ambient_temperature      153(2)
_diffrn_radiation_wavelength     0.71073
_diffrn_radiation_type           MoK\a
_diffrn_source                   'fine-focus sealed tube'
_diffrn_measurement_device_type  'Bruker Photon II CMOS detector'
_diffrn_measurement_method       'phi and omega scans'
_diffrn_detector_area_resol_mean ?
_diffrn_reflns_number            46862
_diffrn_reflns_av_unetI/netI     0.0240
_diffrn_reflns_av_R_equivalents  0.0360
_diffrn_reflns_limit_h_min       -14
_diffrn_reflns_limit_h_max       14
_diffrn_reflns_limit_k_min       -22
_diffrn_reflns_limit_k_max       22
_diffrn_reflns_limit_l_min       -20
_diffrn_reflns_limit_l_max       20
_diffrn_reflns_theta_min         2.993
_diffrn_reflns_theta_max         28.278
_diffrn_reflns_theta_full        25.242
_diffrn_measured_fraction_theta_max 0.989
_diffrn_measured_fraction_theta_full 0.989
_diffrn_reflns_Laue_measured_fraction_max 0.989
_diffrn_reflns_Laue_measured_fraction_full 0.989
_diffrn_reflns_point_group_measured_fraction_max 0.989
_diffrn_reflns_point_group_measured_fraction_full 0.989
_reflns_number_total             6750
_reflns_number_gt                5587
_reflns_threshold_expression     'I > 2\s(I)'
_reflns_Friedel_coverage         0.000
_reflns_Friedel_fraction_max     .
_reflns_Friedel_fraction_full    .

_reflns_special_details          
;
 Reflections were merged by SHELXL according to the crystal
 class for the calculation of statistics and refinement.
 
 _reflns_Friedel_fraction is defined as the number of unique
 Friedel pairs measured divided by the number that would be
 possible theoretically, ignoring centric projections and
 systematic absences.
;

_computing_data_collection       'Bruker APEXIII'
_computing_cell_refinement       'Bruker APEXIII'
_computing_data_reduction        'Bruker SAINT'
_computing_structure_solution    SHELXS
_computing_structure_refinement  SHELXL
_computing_molecular_graphics    ORTEP
_computing_publication_material  CIFTAB
_refine_special_details          ?
_refine_ls_structure_factor_coef Fsqd
_refine_ls_matrix_type           full
_refine_ls_weighting_scheme      calc
_refine_ls_weighting_details     
'w=1/[\s^2^(Fo^2^)+(0.0408P)^2^+1.2335P] where P=(Fo^2^+2Fc^2^)/3'
_atom_sites_solution_primary     ?
_atom_sites_solution_secondary   ?
_atom_sites_solution_hydrogens   geom
_refine_ls_hydrogen_treatment    constr
_refine_ls_extinction_method     none
_refine_ls_extinction_coef       .
_refine_ls_number_reflns         6750
_refine_ls_number_parameters     417
_refine_ls_number_restraints     0
_refine_ls_R_factor_all          0.0531
_refine_ls_R_factor_gt           0.0418
_refine_ls_wR_factor_ref         0.1035
_refine_ls_wR_factor_gt          0.0963
_refine_ls_goodness_of_fit_ref   1.030
_refine_ls_restrained_S_all      1.030
_refine_ls_shift/su_max          0.000
_refine_ls_shift/su_mean         0.000

loop_
_atom_site_label
_atom_site_type_symbol
_atom_site_fract_x
_atom_site_fract_y
_atom_site_fract_z
_atom_site_U_iso_or_equiv
_atom_site_adp_type
_atom_site_occupancy
_atom_site_site_symmetry_order
_atom_site_calc_flag
_atom_site_refinement_flags_posn
_atom_site_refinement_flags_adp
_atom_site_refinement_flags_occupancy
_atom_site_disorder_assembly
_atom_site_disorder_group
N1 N 0.50458(9) 0.38387(6) 0.35353(6) 0.01765(19) Uani 1 1 d . . . . .
C2 C 0.53902(10) 0.30935(7) 0.38729(7) 0.0183(2) Uani 1 1 d . . . . .
C3 C 0.65583(11) 0.29779(7) 0.43612(8) 0.0197(2) Uani 1 1 d . . . . .
H3 H 0.679293 0.245751 0.458417 0.024 Uiso 1 1 calc R U . . .
C4 C 0.74058(10) 0.36049(7) 0.45369(7) 0.0188(2) Uani 1 1 d . . . . .
C5 C 0.70020(11) 0.43584(7) 0.42131(8) 0.0198(2) Uani 1 1 d . . . . .
H5 H 0.754242 0.480366 0.433639 0.024 Uiso 1 1 calc R U . . .
C6 C 0.58365(11) 0.44752(7) 0.37175(7) 0.0188(2) Uani 1 1 d . . . . .
C7 C 0.86594(10) 0.34715(7) 0.50552(8) 0.0210(2) Uani 1 1 d . . . . .
C8 C 0.92157(11) 0.27180(8) 0.50667(9) 0.0259(3) Uani 1 1 d . . . . .
H8 H 0.878531 0.228652 0.474033 0.031 Uiso 1 1 calc R U . . .
C9 C 1.03960(12) 0.25966(9) 0.55536(10) 0.0328(3) Uani 1 1 d . . . . .
H9 H 1.076928 0.208334 0.555671 0.039 Uiso 1 1 calc R U . . .
C10 C 1.10297(12) 0.32221(10) 0.60345(10) 0.0340(3) Uani 1 1 d . . . . .
H10 H 1.183759 0.313746 0.636316 0.041 Uiso 1 1 calc R U . . .
C11 C 1.04851(12) 0.39714(9) 0.60361(9) 0.0317(3) Uani 1 1 d . . . . .
H11 H 1.091633 0.439838 0.637049 0.038 Uiso 1 1 calc R U . . .
C12 C 0.93050(12) 0.40968(8) 0.55467(9) 0.0264(3) Uani 1 1 d . . . . .
H12 H 0.893567 0.461110 0.554680 0.032 Uiso 1 1 calc R U . . .
C13 C 0.45283(11) 0.23991(7) 0.37271(8) 0.0200(2) Uani 1 1 d . . . . .
C14 C 0.36063(12) 0.23083(8) 0.42317(9) 0.0257(3) Uani 1 1 d . . . . .
H14 H 0.347971 0.270937 0.465006 0.031 Uiso 1 1 calc R U . . .
C15 C 0.28708(13) 0.16247(8) 0.41183(10) 0.0330(3) Uani 1 1 d . . . . .
H15 H 0.223523 0.156124 0.445696 0.040 Uiso 1 1 calc R U . . .
C16 C 0.30616(14) 0.10391(8) 0.35159(10) 0.0346(3) Uani 1 1 d . . . . .
H16 H 0.254663 0.057905 0.343290 0.041 Uiso 1 1 calc R U . . .
C17 C 0.39994(15) 0.11193(8) 0.30326(9) 0.0338(3) Uani 1 1 d . . . . .
H17 H 0.413470 0.071051 0.262566 0.041 Uiso 1 1 calc R U . . .
C18 C 0.47430(13) 0.17950(8) 0.31406(8) 0.0268(3) Uani 1 1 d . . . . .
H18 H 0.539590 0.184580 0.281593 0.032 Uiso 1 1 calc R U . . .
C19 C 0.54573(11) 0.52992(7) 0.33956(8) 0.0202(2) Uani 1 1 d . . . . .
C20 C 0.46270(13) 0.57335(8) 0.37910(9) 0.0286(3) Uani 1 1 d . . . . .
H20 H 0.424867 0.549286 0.423875 0.034 Uiso 1 1 calc R U . . .
C21 C 0.43521(15) 0.65210(8) 0.35292(10) 0.0360(3) Uani 1 1 d . . . . .
H21 H 0.377927 0.681789 0.379438 0.043 Uiso 1 1 calc R U . . .
C22 C 0.49105(15) 0.68724(8) 0.28842(10) 0.0389(3) Uani 1 1 d . . . . .
H22 H 0.472622 0.741245 0.271019 0.047 Uiso 1 1 calc R U . . .
C23 C 0.57351(15) 0.64420(9) 0.24914(11) 0.0386(3) Uani 1 1 d . . . . .
H23 H 0.611352 0.668724 0.204642 0.046 Uiso 1 1 calc R U . . .
C24 C 0.60167(13) 0.56526(8) 0.27416(9) 0.0297(3) Uani 1 1 d . . . . .
H24 H 0.658434 0.535721 0.246973 0.036 Uiso 1 1 calc R U . . .
C25 C 0.38268(10) 0.39604(7) 0.29312(7) 0.0186(2) Uani 1 1 d . . . . .
H25 H 0.385405 0.451574 0.268717 0.022 Uiso 1 1 calc R U . . .
C26 C 0.36032(11) 0.34028(7) 0.21019(8) 0.0213(2) Uani 1 1 d . . . . .
H26A H 0.440202 0.319218 0.199837 0.026 Uiso 1 1 calc R U . . .
H26B H 0.309443 0.294126 0.222185 0.026 Uiso 1 1 calc R U . . .
C27 C 0.29606(11) 0.38352(7) 0.12639(8) 0.0205(2) Uani 1 1 d . . . . .
C28 C 0.16906(12) 0.37795(7) 0.09756(8) 0.0240(2) Uani 1 1 d . . . . .
H28 H 0.120978 0.347773 0.131515 0.029 Uiso 1 1 calc R U . . .
C29 C 0.11228(12) 0.41645(8) 0.01914(9) 0.0291(3) Uani 1 1 d . . . . .
H29 H 0.025704 0.412502 0.000093 0.035 Uiso 1 1 calc R U . . .
C30 C 0.18120(14) 0.46026(8) -0.03095(9) 0.0320(3) Uani 1 1 d . . . . .
H30 H 0.142310 0.486102 -0.084537 0.038 Uiso 1 1 calc R U . . .
C31 C 0.30737(14) 0.46636(9) -0.00270(9) 0.0328(3) Uani 1 1 d . . . . .
H31 H 0.354999 0.496550 -0.036971 0.039 Uiso 1 1 calc R U . . .
C32 C 0.36461(12) 0.42840(8) 0.07575(9) 0.0268(3) Uani 1 1 d . . . . .
H32 H 0.451067 0.433156 0.094873 0.032 Uiso 1 1 calc R U . . .
C33 C 0.28369(11) 0.39812(7) 0.35152(8) 0.0213(2) Uani 1 1 d . . . . .
O34 O 0.30210(8) 0.42346(6) 0.42705(6) 0.0300(2) Uani 1 1 d . . . . .
O35 O 0.17668(8) 0.37198(6) 0.30715(6) 0.0281(2) Uani 1 1 d . . . . .
C36 C 0.07537(13) 0.37271(11) 0.35645(10) 0.0387(4) Uani 1 1 d . . . . .
H36A H 0.008651 0.338522 0.325675 0.058 Uiso 1 1 calc R U . . .
H36B H 0.045143 0.427683 0.359506 0.058 Uiso 1 1 calc R U . . .
H36C H 0.104215 0.352398 0.417319 0.058 Uiso 1 1 calc R U . . .
B37 B 0.7637(15) 0.3707(8) 0.2101(10) 0.023(2) Uani 0.60(3) 1 d . . P A 1
F38 F 0.7943(5) 0.3138(4) 0.2735(4) 0.0310(11) Uani 0.60(3) 1 d . . P A 1
F39 F 0.6407(6) 0.3871(5) 0.1931(4) 0.0407(12) Uani 0.60(3) 1 d . . P A 1
F40 F 0.7989(6) 0.3469(5) 0.1286(5) 0.0444(10) Uani 0.60(3) 1 d . . P A 1
F41 F 0.8288(10) 0.4423(6) 0.2452(8) 0.0421(17) Uani 0.60(3) 1 d . . P A 1
B37B B 0.779(2) 0.3771(14) 0.2005(15) 0.025(3) Uani 0.40(3) 1 d . . P A 2
F38B F 0.7762(16) 0.3119(7) 0.2627(10) 0.067(3) Uani 0.40(3) 1 d . . P A 2
F39B F 0.6528(15) 0.3967(9) 0.1729(17) 0.072(3) Uani 0.40(3) 1 d . . P A 2
F40B F 0.831(2) 0.3520(9) 0.1362(10) 0.068(3) Uani 0.40(3) 1 d . . P A 2
F41B F 0.8346(16) 0.4419(9) 0.2356(12) 0.043(3) Uani 0.40(3) 1 d . . P A 2

loop_
_atom_site_aniso_label
_atom_site_aniso_U_11
_atom_site_aniso_U_22
_atom_site_aniso_U_33
_atom_site_aniso_U_23
_atom_site_aniso_U_13
_atom_site_aniso_U_12
N1 0.0193(5) 0.0161(4) 0.0166(4) 0.0013(3) 0.0009(3) -0.0010(4)
C2 0.0221(5) 0.0165(5) 0.0163(5) 0.0011(4) 0.0037(4) -0.0008(4)
C3 0.0222(5) 0.0167(5) 0.0198(5) 0.0033(4) 0.0026(4) 0.0003(4)
C4 0.0195(5) 0.0210(6) 0.0161(5) 0.0014(4) 0.0038(4) -0.0010(4)
C5 0.0219(5) 0.0177(5) 0.0193(5) -0.0003(4) 0.0029(4) -0.0031(4)
C6 0.0223(5) 0.0162(5) 0.0178(5) 0.0001(4) 0.0038(4) -0.0010(4)
C7 0.0189(5) 0.0241(6) 0.0198(5) 0.0049(4) 0.0030(4) -0.0017(4)
C8 0.0239(6) 0.0242(6) 0.0289(6) 0.0054(5) 0.0034(5) 0.0004(5)
C9 0.0259(6) 0.0344(7) 0.0377(7) 0.0118(6) 0.0052(5) 0.0064(5)
C10 0.0201(6) 0.0485(9) 0.0314(7) 0.0125(6) -0.0004(5) -0.0001(6)
C11 0.0248(6) 0.0407(8) 0.0275(6) 0.0034(6) -0.0007(5) -0.0087(6)
C12 0.0241(6) 0.0280(6) 0.0261(6) 0.0019(5) 0.0022(5) -0.0030(5)
C13 0.0212(5) 0.0169(5) 0.0197(5) 0.0041(4) -0.0021(4) -0.0022(4)
C14 0.0260(6) 0.0213(6) 0.0297(6) 0.0037(5) 0.0047(5) -0.0006(5)
C15 0.0269(6) 0.0303(7) 0.0414(8) 0.0088(6) 0.0050(6) -0.0062(5)
C16 0.0377(7) 0.0252(7) 0.0353(7) 0.0062(6) -0.0077(6) -0.0139(6)
C17 0.0523(9) 0.0211(6) 0.0250(6) -0.0019(5) -0.0005(6) -0.0083(6)
C18 0.0365(7) 0.0218(6) 0.0218(6) 0.0013(5) 0.0044(5) -0.0032(5)
C19 0.0232(6) 0.0145(5) 0.0208(5) 0.0007(4) -0.0016(4) -0.0018(4)
C20 0.0410(7) 0.0212(6) 0.0245(6) 0.0018(5) 0.0080(5) 0.0031(5)
C21 0.0531(9) 0.0225(6) 0.0329(7) 0.0003(5) 0.0093(6) 0.0117(6)
C22 0.0560(9) 0.0183(6) 0.0416(8) 0.0081(6) 0.0073(7) 0.0061(6)
C23 0.0490(9) 0.0253(7) 0.0439(8) 0.0136(6) 0.0149(7) -0.0013(6)
C24 0.0317(7) 0.0225(6) 0.0362(7) 0.0058(5) 0.0100(5) 0.0003(5)
C25 0.0193(5) 0.0166(5) 0.0180(5) 0.0008(4) -0.0017(4) 0.0008(4)
C26 0.0247(6) 0.0193(5) 0.0182(5) -0.0006(4) -0.0004(4) 0.0025(4)
C27 0.0259(6) 0.0167(5) 0.0172(5) -0.0027(4) -0.0001(4) 0.0030(4)
C28 0.0269(6) 0.0210(6) 0.0223(6) -0.0020(5) -0.0005(5) -0.0021(5)
C29 0.0291(6) 0.0256(6) 0.0276(6) -0.0041(5) -0.0078(5) 0.0016(5)
C30 0.0435(8) 0.0281(7) 0.0203(6) 0.0027(5) -0.0051(5) 0.0055(6)
C31 0.0411(8) 0.0317(7) 0.0263(7) 0.0070(5) 0.0077(6) 0.0010(6)
C32 0.0250(6) 0.0289(6) 0.0261(6) 0.0012(5) 0.0036(5) 0.0031(5)
C33 0.0221(6) 0.0177(5) 0.0227(6) -0.0002(4) 0.0005(4) 0.0012(4)
O34 0.0286(5) 0.0361(5) 0.0249(5) -0.0091(4) 0.0041(4) -0.0031(4)
O35 0.0201(4) 0.0382(5) 0.0249(4) -0.0055(4) 0.0015(3) -0.0017(4)
C36 0.0219(6) 0.0566(10) 0.0390(8) -0.0154(7) 0.0088(6) -0.0052(6)
B37 0.025(3) 0.024(3) 0.021(3) -0.003(3) 0.010(2) -0.0041(19)
F38 0.038(2) 0.0284(15) 0.0274(15) 0.0038(10) 0.0088(10) 0.0044(9)
F39 0.0217(12) 0.046(3) 0.051(2) -0.0147(15) -0.0007(12) 0.0018(13)
F40 0.048(2) 0.0603(19) 0.0284(15) -0.0074(10) 0.0165(12) -0.0077(13)
F41 0.028(2) 0.033(3) 0.061(4) -0.013(2) -0.001(2) 0.002(2)
B37B 0.020(5) 0.028(4) 0.028(5) 0.012(3) 0.006(4) 0.002(4)
F38B 0.116(7) 0.042(3) 0.040(3) 0.005(2) 0.009(4) 0.000(4)
F39B 0.045(4) 0.037(2) 0.115(8) -0.006(5) -0.033(4) 0.002(3)
F40B 0.107(9) 0.049(3) 0.060(4) 0.002(3) 0.045(5) 0.009(5)
F41B 0.044(5) 0.036(5) 0.044(3) 0.011(3) -0.005(3) -0.013(4)

_geom_special_details            
;
 All esds (except the esd in the dihedral angle between two l.s. planes)
 are estimated using the full covariance matrix.  The cell esds are taken
 into account individually in the estimation of esds in distances, angles
 and torsion angles; correlations between esds in cell parameters are only
 used when they are defined by crystal symmetry.  An approximate (isotropic)
 treatment of cell esds is used for estimating esds involving l.s. planes.
;

loop_
_geom_bond_atom_site_label_1
_geom_bond_atom_site_label_2
_geom_bond_distance
_geom_bond_site_symmetry_2
_geom_bond_publ_flag
N1 C6 1.3708(14) . ?
N1 C2 1.3711(14) . ?
N1 C25 1.4975(14) . ?
C2 C3 1.3790(16) . ?
C2 C13 1.4903(16) . ?
C3 C4 1.3969(16) . ?
C3 H3 0.9500 . ?
C4 C5 1.3924(16) . ?
C4 C7 1.4790(16) . ?
C5 C6 1.3810(16) . ?
C5 H5 0.9500 . ?
C6 C19 1.4924(16) . ?
C7 C8 1.3980(17) . ?
C7 C12 1.3989(17) . ?
C8 C9 1.3909(18) . ?
C8 H8 0.9500 . ?
C9 C10 1.387(2) . ?
C9 H9 0.9500 . ?
C10 C11 1.388(2) . ?
C10 H10 0.9500 . ?
C11 C12 1.3931(18) . ?
C11 H11 0.9500 . ?
C12 H12 0.9500 . ?
C13 C14 1.3918(17) . ?
C13 C18 1.3932(17) . ?
C14 C15 1.3927(18) . ?
C14 H14 0.9500 . ?
C15 C16 1.380(2) . ?
C15 H15 0.9500 . ?
C16 C17 1.383(2) . ?
C16 H16 0.9500 . ?
C17 C18 1.3870(18) . ?
C17 H17 0.9500 . ?
C18 H18 0.9500 . ?
C19 C20 1.3898(18) . ?
C19 C24 1.3933(17) . ?
C20 C21 1.3894(18) . ?
C20 H20 0.9500 . ?
C21 C22 1.380(2) . ?
C21 H21 0.9500 . ?
C22 C23 1.379(2) . ?
C22 H22 0.9500 . ?
C23 C24 1.3895(19) . ?
C23 H23 0.9500 . ?
C24 H24 0.9500 . ?
C25 C33 1.5307(17) . ?
C25 C26 1.5471(16) . ?
C25 H25 1.0000 . ?
C26 C27 1.5191(16) . ?
C26 H26A 0.9900 . ?
C26 H26B 0.9900 . ?
C27 C32 1.3929(18) . ?
C27 C28 1.3952(17) . ?
C28 C29 1.3951(17) . ?
C28 H28 0.9500 . ?
C29 C30 1.381(2) . ?
C29 H29 0.9500 . ?
C30 C31 1.386(2) . ?
C30 H30 0.9500 . ?
C31 C32 1.3927(18) . ?
C31 H31 0.9500 . ?
C32 H32 0.9500 . ?
C33 O34 1.2028(15) . ?
C33 O35 1.3229(14) . ?
O35 C36 1.4575(16) . ?
C36 H36A 0.9800 . ?
C36 H36B 0.9800 . ?
C36 H36C 0.9800 . ?
B37 F38 1.348(17) . ?
B37 F39 1.365(18) . ?
B37 F40 1.420(16) . ?
B37 F41 1.445(18) . ?
B37B F40B 1.29(3) . ?
B37B F41B 1.31(3) . ?
B37B F39B 1.42(3) . ?
B37B F38B 1.44(3) . ?

loop_
_geom_angle_atom_site_label_1
_geom_angle_atom_site_label_2
_geom_angle_atom_site_label_3
_geom_angle
_geom_angle_site_symmetry_1
_geom_angle_site_symmetry_3
_geom_angle_publ_flag
C6 N1 C2 120.25(10) . . ?
C6 N1 C25 119.16(9) . . ?
C2 N1 C25 120.54(9) . . ?
N1 C2 C3 119.71(10) . . ?
N1 C2 C13 121.53(10) . . ?
C3 C2 C13 118.76(10) . . ?
C2 C3 C4 121.80(11) . . ?
C2 C3 H3 119.1 . . ?
C4 C3 H3 119.1 . . ?
C5 C4 C3 116.62(10) . . ?
C5 C4 C7 122.10(10) . . ?
C3 C4 C7 121.27(10) . . ?
C6 C5 C4 121.72(11) . . ?
C6 C5 H5 119.1 . . ?
C4 C5 H5 119.1 . . ?
N1 C6 C5 119.81(10) . . ?
N1 C6 C19 121.12(10) . . ?
C5 C6 C19 119.07(10) . . ?
C8 C7 C12 118.91(11) . . ?
C8 C7 C4 120.60(11) . . ?
C12 C7 C4 120.49(11) . . ?
C9 C8 C7 120.35(12) . . ?
C9 C8 H8 119.8 . . ?
C7 C8 H8 119.8 . . ?
C10 C9 C8 120.24(13) . . ?
C10 C9 H9 119.9 . . ?
C8 C9 H9 119.9 . . ?
C9 C10 C11 120.07(12) . . ?
C9 C10 H10 120.0 . . ?
C11 C10 H10 120.0 . . ?
C10 C11 C12 119.91(13) . . ?
C10 C11 H11 120.0 . . ?
C12 C11 H11 120.0 . . ?
C11 C12 C7 120.53(13) . . ?
C11 C12 H12 119.7 . . ?
C7 C12 H12 119.7 . . ?
C14 C13 C18 120.08(11) . . ?
C14 C13 C2 121.09(11) . . ?
C18 C13 C2 118.49(11) . . ?
C13 C14 C15 119.45(12) . . ?
C13 C14 H14 120.3 . . ?
C15 C14 H14 120.3 . . ?
C16 C15 C14 120.25(13) . . ?
C16 C15 H15 119.9 . . ?
C14 C15 H15 119.9 . . ?
C15 C16 C17 120.27(12) . . ?
C15 C16 H16 119.9 . . ?
C17 C16 H16 119.9 . . ?
C16 C17 C18 120.17(13) . . ?
C16 C17 H17 119.9 . . ?
C18 C17 H17 119.9 . . ?
C17 C18 C13 119.72(13) . . ?
C17 C18 H18 120.1 . . ?
C13 C18 H18 120.1 . . ?
C20 C19 C24 120.17(11) . . ?
C20 C19 C6 120.46(11) . . ?
C24 C19 C6 119.18(11) . . ?
C21 C20 C19 119.77(12) . . ?
C21 C20 H20 120.1 . . ?
C19 C20 H20 120.1 . . ?
C22 C21 C20 120.07(13) . . ?
C22 C21 H21 120.0 . . ?
C20 C21 H21 120.0 . . ?
C23 C22 C21 120.21(13) . . ?
C23 C22 H22 119.9 . . ?
C21 C22 H22 119.9 . . ?
C22 C23 C24 120.52(13) . . ?
C22 C23 H23 119.7 . . ?
C24 C23 H23 119.7 . . ?
C23 C24 C19 119.25(13) . . ?
C23 C24 H24 120.4 . . ?
C19 C24 H24 120.4 . . ?
N1 C25 C33 107.95(9) . . ?
N1 C25 C26 114.01(9) . . ?
C33 C25 C26 117.40(10) . . ?
N1 C25 H25 105.5 . . ?
C33 C25 H25 105.5 . . ?
C26 C25 H25 105.5 . . ?
C27 C26 C25 112.03(9) . . ?
C27 C26 H26A 109.2 . . ?
C25 C26 H26A 109.2 . . ?
C27 C26 H26B 109.2 . . ?
C25 C26 H26B 109.2 . . ?
H26A C26 H26B 107.9 . . ?
C32 C27 C28 118.81(11) . . ?
C32 C27 C26 119.90(11) . . ?
C28 C27 C26 121.27(11) . . ?
C29 C28 C27 120.35(12) . . ?
C29 C28 H28 119.8 . . ?
C27 C28 H28 119.8 . . ?
C30 C29 C28 120.37(12) . . ?
C30 C29 H29 119.8 . . ?
C28 C29 H29 119.8 . . ?
C29 C30 C31 119.70(12) . . ?
C29 C30 H30 120.2 . . ?
C31 C30 H30 120.2 . . ?
C30 C31 C32 120.25(13) . . ?
C30 C31 H31 119.9 . . ?
C32 C31 H31 119.9 . . ?
C31 C32 C27 120.51(12) . . ?
C31 C32 H32 119.7 . . ?
C27 C32 H32 119.7 . . ?
O34 C33 O35 125.37(11) . . ?
O34 C33 C25 123.09(11) . . ?
O35 C33 C25 111.49(10) . . ?
C33 O35 C36 115.88(10) . . ?
O35 C36 H36A 109.5 . . ?
O35 C36 H36B 109.5 . . ?
H36A C36 H36B 109.5 . . ?
O35 C36 H36C 109.5 . . ?
H36A C36 H36C 109.5 . . ?
H36B C36 H36C 109.5 . . ?
F38 B37 F39 112.7(12) . . ?
F38 B37 F40 110.5(10) . . ?
F39 B37 F40 108.4(10) . . ?
F38 B37 F41 106.1(10) . . ?
F39 B37 F41 108.4(10) . . ?
F40 B37 F41 110.7(12) . . ?
F40B B37B F41B 109(2) . . ?
F40B B37B F39B 113.8(17) . . ?
F41B B37B F39B 107.2(17) . . ?
F40B B37B F38B 108.3(17) . . ?
F41B B37B F38B 114.9(18) . . ?
F39B B37B F38B 103.3(17) . . ?

loop_
_geom_torsion_atom_site_label_1
_geom_torsion_atom_site_label_2
_geom_torsion_atom_site_label_3
_geom_torsion_atom_site_label_4
_geom_torsion
_geom_torsion_site_symmetry_1
_geom_torsion_site_symmetry_2
_geom_torsion_site_symmetry_3
_geom_torsion_site_symmetry_4
_geom_torsion_publ_flag
C6 N1 C2 C3 -3.12(16) . . . . ?
C25 N1 C2 C3 174.17(10) . . . . ?
C6 N1 C2 C13 176.74(10) . . . . ?
C25 N1 C2 C13 -5.97(16) . . . . ?
N1 C2 C3 C4 1.01(17) . . . . ?
C13 C2 C3 C4 -178.86(11) . . . . ?
C2 C3 C4 C5 1.56(17) . . . . ?
C2 C3 C4 C7 -179.49(11) . . . . ?
C3 C4 C5 C6 -2.11(17) . . . . ?
C7 C4 C5 C6 178.95(11) . . . . ?
C2 N1 C6 C5 2.58(16) . . . . ?
C25 N1 C6 C5 -174.74(10) . . . . ?
C2 N1 C6 C19 -176.88(10) . . . . ?
C25 N1 C6 C19 5.79(16) . . . . ?
C4 C5 C6 N1 0.09(17) . . . . ?
C4 C5 C6 C19 179.57(10) . . . . ?
C5 C4 C7 C8 -154.29(11) . . . . ?
C3 C4 C7 C8 26.81(17) . . . . ?
C5 C4 C7 C12 26.11(17) . . . . ?
C3 C4 C7 C12 -152.79(12) . . . . ?
C12 C7 C8 C9 -0.55(18) . . . . ?
C4 C7 C8 C9 179.84(11) . . . . ?
C7 C8 C9 C10 0.2(2) . . . . ?
C8 C9 C10 C11 0.4(2) . . . . ?
C9 C10 C11 C12 -0.6(2) . . . . ?
C10 C11 C12 C7 0.3(2) . . . . ?
C8 C7 C12 C11 0.30(18) . . . . ?
C4 C7 C12 C11 179.91(11) . . . . ?
N1 C2 C13 C14 -78.36(15) . . . . ?
C3 C2 C13 C14 101.51(14) . . . . ?
N1 C2 C13 C18 108.34(13) . . . . ?
C3 C2 C13 C18 -71.79(15) . . . . ?
C18 C13 C14 C15 -2.56(18) . . . . ?
C2 C13 C14 C15 -175.75(11) . . . . ?
C13 C14 C15 C16 0.5(2) . . . . ?
C14 C15 C16 C17 1.2(2) . . . . ?
C15 C16 C17 C18 -1.0(2) . . . . ?
C16 C17 C18 C13 -1.1(2) . . . . ?
C14 C13 C18 C17 2.82(18) . . . . ?
C2 C13 C18 C17 176.19(11) . . . . ?
N1 C6 C19 C20 72.73(15) . . . . ?
C5 C6 C19 C20 -106.74(14) . . . . ?
N1 C6 C19 C24 -112.23(13) . . . . ?
C5 C6 C19 C24 68.30(15) . . . . ?
C24 C19 C20 C21 0.3(2) . . . . ?
C6 C19 C20 C21 175.27(12) . . . . ?
C19 C20 C21 C22 -0.6(2) . . . . ?
C20 C21 C22 C23 0.5(2) . . . . ?
C21 C22 C23 C24 -0.2(2) . . . . ?
C22 C23 C24 C19 -0.1(2) . . . . ?
C20 C19 C24 C23 0.0(2) . . . . ?
C6 C19 C24 C23 -175.02(13) . . . . ?
C6 N1 C25 C33 -104.88(11) . . . . ?
C2 N1 C25 C33 77.80(12) . . . . ?
C6 N1 C25 C26 122.75(11) . . . . ?
C2 N1 C25 C26 -54.57(14) . . . . ?
N1 C25 C26 C27 -140.47(10) . . . . ?
C33 C25 C26 C27 91.87(12) . . . . ?
C25 C26 C27 C32 84.06(13) . . . . ?
C25 C26 C27 C28 -97.31(13) . . . . ?
C32 C27 C28 C29 0.30(18) . . . . ?
C26 C27 C28 C29 -178.34(11) . . . . ?
C27 C28 C29 C30 0.22(19) . . . . ?
C28 C29 C30 C31 -0.4(2) . . . . ?
C29 C30 C31 C32 0.1(2) . . . . ?
C30 C31 C32 C27 0.4(2) . . . . ?
C28 C27 C32 C31 -0.61(19) . . . . ?
C26 C27 C32 C31 178.05(12) . . . . ?
N1 C25 C33 O34 31.64(15) . . . . ?
C26 C25 C33 O34 162.16(11) . . . . ?
N1 C25 C33 O35 -150.93(10) . . . . ?
C26 C25 C33 O35 -20.41(14) . . . . ?
O34 C33 O35 C36 -1.73(19) . . . . ?
C25 C33 O35 C36 -179.08(11) . . . . ?

_refine_diff_density_max         0.344
_refine_diff_density_min         -0.202
_refine_diff_density_rms         0.039

_shelx_res_file                  
;
TITL A19237O_014 in P2(1)/n
    A19237O_014.res
    created by SHELXL-2018/3 at 18:32:59 on 15-Oct-2019
CELL 0.71073  11.06040  16.67800  15.17040  90.0000 100.6387  90.0000
ZERR    4.00   0.00060   0.00090   0.00080   0.0000   0.0021   0.0000
LATT  1
SYMM 0.5-X, 0.5+Y, 0.5-Z
SFAC C H B N O F
UNIT 132 112 4 4 8 16
TEMP -120.3
SIZE 0.142 0.178 0.321
CONF
MERG 2
ACTA
OMIT     -1   1   2
OMIT      1  17   0
OMIT      4  14   8
OMIT      3  20   4
OMIT      2   1   0
OMIT      2  17   1
L.S. 12
BOND $H
FMAP 2
PLAN 20
LIST 4
WGHT    0.040800    1.233500
FVAR       0.28530   0.60439
N1    4    0.504581    0.383866    0.353529    11.00000    0.01933    0.01608 =
         0.01660    0.00129    0.00090   -0.00098
C2    1    0.539022    0.309350    0.387292    11.00000    0.02212    0.01651 =
         0.01629    0.00106    0.00367   -0.00077
C3    1    0.655825    0.297786    0.436120    11.00000    0.02220    0.01669 =
         0.01977    0.00331    0.00255    0.00025
AFIX  43
H3    2    0.679293    0.245751    0.458417    11.00000   -1.20000
AFIX   0
C4    1    0.740583    0.360490    0.453693    11.00000    0.01946    0.02097 =
         0.01606    0.00140    0.00383   -0.00101
C5    1    0.700205    0.435835    0.421314    11.00000    0.02192    0.01771 =
         0.01932   -0.00035    0.00291   -0.00314
AFIX  43
H5    2    0.754242    0.480366    0.433639    11.00000   -1.20000
AFIX   0
C6    1    0.583654    0.447520    0.371750    11.00000    0.02233    0.01623 =
         0.01777    0.00008    0.00378   -0.00096
C7    1    0.865938    0.347151    0.505519    11.00000    0.01893    0.02410 =
         0.01985    0.00492    0.00304   -0.00165
C8    1    0.921568    0.271796    0.506673    11.00000    0.02391    0.02417 =
         0.02893    0.00544    0.00344    0.00037
AFIX  43
H8    2    0.878531    0.228652    0.474033    11.00000   -1.20000
AFIX   0
C9    1    1.039596    0.259658    0.555361    11.00000    0.02593    0.03444 =
         0.03774    0.01184    0.00522    0.00635
AFIX  43
H9    2    1.076928    0.208334    0.555671    11.00000   -1.20000
AFIX   0
C10   1    1.102968    0.322208    0.603448    11.00000    0.02006    0.04854 =
         0.03139    0.01249   -0.00039   -0.00014
AFIX  43
H10   2    1.183759    0.313746    0.636316    11.00000   -1.20000
AFIX   0
C11   1    1.048507    0.397144    0.603612    11.00000    0.02485    0.04073 =
         0.02749    0.00344   -0.00067   -0.00869
AFIX  43
H11   2    1.091633    0.439838    0.637049    11.00000   -1.20000
AFIX   0
C12   1    0.930496    0.409682    0.554672    11.00000    0.02406    0.02798 =
         0.02611    0.00190    0.00222   -0.00299
AFIX  43
H12   2    0.893567    0.461110    0.554680    11.00000   -1.20000
AFIX   0
C13   1    0.452834    0.239908    0.372714    11.00000    0.02124    0.01695 =
         0.01970    0.00413   -0.00213   -0.00218
C14   1    0.360629    0.230833    0.423175    11.00000    0.02597    0.02134 =
         0.02968    0.00371    0.00467   -0.00061
AFIX  43
H14   2    0.347971    0.270937    0.465006    11.00000   -1.20000
AFIX   0
C15   1    0.287076    0.162472    0.411835    11.00000    0.02690    0.03034 =
         0.04140    0.00884    0.00504   -0.00617
AFIX  43
H15   2    0.223523    0.156124    0.445696    11.00000   -1.20000
AFIX   0
C16   1    0.306164    0.103909    0.351588    11.00000    0.03769    0.02523 =
         0.03531    0.00617   -0.00771   -0.01386
AFIX  43
H16   2    0.254663    0.057905    0.343290    11.00000   -1.20000
AFIX   0
C17   1    0.399939    0.111929    0.303264    11.00000    0.05228    0.02114 =
         0.02500   -0.00193   -0.00050   -0.00835
AFIX  43
H17   2    0.413470    0.071051    0.262566    11.00000   -1.20000
AFIX   0
C18   1    0.474300    0.179504    0.314057    11.00000    0.03654    0.02177 =
         0.02176    0.00134    0.00442   -0.00318
AFIX  43
H18   2    0.539590    0.184580    0.281593    11.00000   -1.20000
AFIX   0
C19   1    0.545727    0.529919    0.339556    11.00000    0.02324    0.01448 =
         0.02078    0.00074   -0.00162   -0.00180
C20   1    0.462696    0.573354    0.379100    11.00000    0.04097    0.02118 =
         0.02447    0.00178    0.00803    0.00309
AFIX  43
H20   2    0.424867    0.549286    0.423875    11.00000   -1.20000
AFIX   0
C21   1    0.435208    0.652100    0.352921    11.00000    0.05308    0.02251 =
         0.03295    0.00034    0.00932    0.01167
AFIX  43
H21   2    0.377927    0.681789    0.379438    11.00000   -1.20000
AFIX   0
C22   1    0.491047    0.687243    0.288418    11.00000    0.05597    0.01830 =
         0.04164    0.00809    0.00732    0.00606
AFIX  43
H22   2    0.472622    0.741245    0.271019    11.00000   -1.20000
AFIX   0
C23   1    0.573514    0.644201    0.249143    11.00000    0.04896    0.02527 =
         0.04395    0.01357    0.01490   -0.00128
AFIX  43
H23   2    0.611352    0.668724    0.204642    11.00000   -1.20000
AFIX   0
C24   1    0.601674    0.565262    0.274156    11.00000    0.03169    0.02255 =
         0.03616    0.00580    0.01002    0.00025
AFIX  43
H24   2    0.658434    0.535721    0.246973    11.00000   -1.20000
AFIX   0
C25   1    0.382683    0.396037    0.293121    11.00000    0.01933    0.01658 =
         0.01803    0.00080   -0.00169    0.00083
AFIX  13
H25   2    0.385405    0.451574    0.268717    11.00000   -1.20000
AFIX   0
C26   1    0.360316    0.340285    0.210195    11.00000    0.02465    0.01933 =
         0.01817   -0.00057   -0.00037    0.00252
AFIX  23
H26A  2    0.440202    0.319218    0.199837    11.00000   -1.20000
H26B  2    0.309443    0.294126    0.222185    11.00000   -1.20000
AFIX   0
C27   1    0.296064    0.383521    0.126389    11.00000    0.02595    0.01673 =
         0.01719   -0.00271   -0.00012    0.00298
C28   1    0.169055    0.377948    0.097560    11.00000    0.02690    0.02097 =
         0.02226   -0.00205   -0.00052   -0.00212
AFIX  43
H28   2    0.120978    0.347773    0.131515    11.00000   -1.20000
AFIX   0
C29   1    0.112276    0.416450    0.019138    11.00000    0.02912    0.02558 =
         0.02761   -0.00413   -0.00777    0.00160
AFIX  43
H29   2    0.025704    0.412502    0.000093    11.00000   -1.20000
AFIX   0
C30   1    0.181197    0.460259   -0.030951    11.00000    0.04354    0.02808 =
         0.02031    0.00267   -0.00505    0.00550
AFIX  43
H30   2    0.142310    0.486102   -0.084537    11.00000   -1.20000
AFIX   0
C31   1    0.307370    0.466361   -0.002697    11.00000    0.04107    0.03174 =
         0.02626    0.00696    0.00771    0.00099
AFIX  43
H31   2    0.354999    0.496550   -0.036971    11.00000   -1.20000
AFIX   0
C32   1    0.364606    0.428402    0.075751    11.00000    0.02499    0.02891 =
         0.02612    0.00121    0.00358    0.00310
AFIX  43
H32   2    0.451067    0.433156    0.094873    11.00000   -1.20000
AFIX   0
C33   1    0.283689    0.398123    0.351522    11.00000    0.02206    0.01769 =
         0.02275   -0.00022    0.00048    0.00117
O34   5    0.302098    0.423465    0.427046    11.00000    0.02863    0.03608 =
         0.02488   -0.00909    0.00413   -0.00309
O35   5    0.176677    0.371983    0.307146    11.00000    0.02011    0.03817 =
         0.02489   -0.00549    0.00146   -0.00172
C36   1    0.075374    0.372705    0.356450    11.00000    0.02188    0.05656 =
         0.03895   -0.01537    0.00880   -0.00518
AFIX 137
H36A  2    0.008651    0.338522    0.325675    11.00000   -1.50000
H36B  2    0.045143    0.427683    0.359506    11.00000   -1.50000
H36C  2    0.104215    0.352398    0.417319    11.00000   -1.50000
AFIX   0
PART 1 21
B37   3    0.763680    0.370698    0.210115    21.00000    0.02485    0.02366 =
         0.02116   -0.00299    0.00952   -0.00407
F38   6    0.794300    0.313818    0.273477    21.00000    0.03826    0.02845 =
         0.02741    0.00381    0.00882    0.00435
F39   6    0.640699    0.387108    0.193094    21.00000    0.02170    0.04647 =
         0.05105   -0.01471   -0.00069    0.00180
F40   6    0.798886    0.346874    0.128592    21.00000    0.04803    0.06035 =
         0.02840   -0.00741    0.01650   -0.00767
F41   6    0.828766    0.442330    0.245197    21.00000    0.02846    0.03300 =
         0.06130   -0.01348   -0.00119    0.00215
PART 2 -21
B37B  3    0.778673    0.377136    0.200462   -21.00000    0.01975    0.02830 =
         0.02813    0.01238    0.00646    0.00187
F38B  6    0.776238    0.311875    0.262660   -21.00000    0.11609    0.04188 =
         0.03980    0.00459    0.00920    0.00006
F39B  6    0.652827    0.396684    0.172907   -21.00000    0.04458    0.03682 =
         0.11537   -0.00611   -0.03278    0.00249
F40B  6    0.830684    0.352007    0.136203   -21.00000    0.10706    0.04853 =
         0.06028    0.00241    0.04512    0.00887
F41B  6    0.834584    0.441935    0.235614   -21.00000    0.04433    0.03612 =
         0.04366    0.01067   -0.00530   -0.01288
PART 0
HKLF 4


REM  A19237O_014 in P2(1)/n
REM wR2 = 0.1035, GooF = S = 1.030, Restrained GooF = 1.030 for all data
REM R1 = 0.0418 for 5587 Fo > 4sig(Fo) and 0.0531 for all 6750 data
REM 417 parameters refined using 0 restraints

END

WGHT      0.0408      1.2335

REM Highest difference peak  0.344,  deepest hole -0.202,  1-sigma level  0.039
Q1    1   0.5628  0.4892  0.3551  11.00000  0.05    0.34
Q2    1   0.8081  0.3543  0.4793  11.00000  0.05    0.32
Q3    1   0.3261  0.3630  0.1668  11.00000  0.05    0.30
Q4    1   0.3718  0.3659  0.2507  11.00000  0.05    0.28
Q5    1   0.0980  0.3964  0.4150  11.00000  0.05    0.27
Q6    1   0.4993  0.2715  0.3792  11.00000  0.05    0.27
Q7    1   0.3268  0.4095  0.3161  11.00000  0.05    0.25
Q8    1   0.6047  0.3006  0.4047  11.00000  0.05    0.25
Q9    1   0.9098  0.3796  0.5158  11.00000  0.05    0.25
Q10   1   0.5890  0.5520  0.3174  11.00000  0.05    0.25
Q11   1   0.4834  0.2024  0.3594  11.00000  0.05    0.24
Q12   1   0.4769  0.6187  0.3788  11.00000  0.05    0.24
Q13   1   0.7039  0.3278  0.4445  11.00000  0.05    0.24
Q14   1   0.6405  0.4421  0.3956  11.00000  0.05    0.24
Q15   1   0.2402  0.3669  0.0986  11.00000  0.05    0.24
Q16   1   0.7318  0.3928  0.4248  11.00000  0.05    0.22
Q17   1   0.4386  0.6586  0.3017  11.00000  0.05    0.22
Q18   1   0.1968  0.3947  0.2631  11.00000  0.05    0.22
Q19   1   0.3407  0.1193  0.3173  11.00000  0.05    0.22
Q20   1   0.0854  0.3085  0.3768  11.00000  0.05    0.21
;
_shelx_res_checksum              28816


_exptl_crystal_recrystallization_method 
'Re-crystallisation from solvent: DCM/EA/Pentane'
####################################################################### 
# 
# This file contains crystal structure data downloaded from the 
# Cambridge Structural Database (CSD) hosted by the Cambridge 
# Crystallographic Data Centre (CCDC).
# 
# Full information about CCDC data access policies and citation 
# guidelines are available at http://www.ccdc.cam.ac.uk/access/V1 
# 
# Audit and citation data items may have been added by the CCDC. 
# Please retain this information to preserve the provenance of 
# this file and to allow appropriate attribution of the data. 
# 
#######################################################################

data_A19153O_014
_database_code_depnum_ccdc_archive 'CCDC 1964493'
loop_
_audit_author_name
_audit_author_address
'Dongwook Kim'
;IBS
South Korea
;
_audit_update_record             
;
2019-11-08 deposited with the CCDC.	2020-02-25 downloaded from the CCDC.
;

_audit_creation_method           SHELXL-2018/3
_shelx_SHELXL_version_number     2018/3
_chemical_name_systematic        ?
_chemical_name_common            ?
_chemical_melting_point          ?
_chemical_formula_moiety         ?
_chemical_formula_sum            'C20 H21 N O4'
_chemical_formula_weight         339.38

loop_
_atom_type_symbol
_atom_type_description
_atom_type_scat_dispersion_real
_atom_type_scat_dispersion_imag
_atom_type_scat_source
C C 0.0033 0.0016 'International Tables Vol C Tables 4.2.6.8 and 6.1.1.4'
H H 0.0000 0.0000 'International Tables Vol C Tables 4.2.6.8 and 6.1.1.4'
N N 0.0061 0.0033 'International Tables Vol C Tables 4.2.6.8 and 6.1.1.4'
O O 0.0106 0.0060 'International Tables Vol C Tables 4.2.6.8 and 6.1.1.4'

_space_group_crystal_system      monoclinic
_space_group_IT_number           14
_space_group_name_H-M_alt        'P 21/c'
_space_group_name_Hall           '-P 2ybc'

_shelx_space_group_comment       
;
The symmetry employed for this shelxl refinement is uniquely defined
by the following loop, which should always be used as a source of
symmetry information in preference to the above space-group names.
They are only intended as comments.
;

loop_
_space_group_symop_operation_xyz
'x, y, z'
'-x, y+1/2, -z+1/2'
'-x, -y, -z'
'x, -y-1/2, z-1/2'

_cell_length_a                   9.2314(5)
_cell_length_b                   19.6394(11)
_cell_length_c                   19.9121(10)
_cell_angle_alpha                90
_cell_angle_beta                 93.605(2)
_cell_angle_gamma                90
_cell_volume                     3602.9(3)
_cell_formula_units_Z            8
_cell_measurement_temperature    153(2)
_cell_measurement_reflns_used    9360
_cell_measurement_theta_min      2.59
_cell_measurement_theta_max      27.50

_exptl_crystal_description       plate
_exptl_crystal_colour            colourless
_exptl_crystal_density_meas      ?
_exptl_crystal_density_method    ?
_exptl_crystal_density_diffrn    1.251
_exptl_crystal_F_000             1440
_exptl_transmission_factor_min   ?
_exptl_transmission_factor_max   ?
_exptl_crystal_size_max          0.314
_exptl_crystal_size_mid          0.091
_exptl_crystal_size_min          0.036
_exptl_absorpt_coefficient_mu    0.087
_shelx_estimated_absorpt_T_min   0.973
_shelx_estimated_absorpt_T_max   0.997
_exptl_absorpt_correction_type   MULTI-SCAN
_exptl_absorpt_correction_T_min  0.6480
_exptl_absorpt_correction_T_max  0.7456
_exptl_absorpt_process_details   SADABS
_exptl_absorpt_special_details   ?
_diffrn_ambient_temperature      153(2)
_diffrn_radiation_wavelength     0.71073
_diffrn_radiation_type           MoK\a
_diffrn_source                   'fine-focus sealed tube'
_diffrn_measurement_device_type  'Bruker PHOTON II'
_diffrn_measurement_method       'phi and omega scans'
_diffrn_detector_area_resol_mean ?
_diffrn_reflns_number            49715
_diffrn_reflns_av_unetI/netI     0.0829
_diffrn_reflns_av_R_equivalents  0.0995
_diffrn_reflns_limit_h_min       -11
_diffrn_reflns_limit_h_max       11
_diffrn_reflns_limit_k_min       -25
_diffrn_reflns_limit_k_max       25
_diffrn_reflns_limit_l_min       -25
_diffrn_reflns_limit_l_max       25
_diffrn_reflns_theta_min         2.594
_diffrn_reflns_theta_max         26.999
_diffrn_reflns_theta_full        25.242
_diffrn_measured_fraction_theta_max 0.989
_diffrn_measured_fraction_theta_full 0.992
_diffrn_reflns_Laue_measured_fraction_max 0.989
_diffrn_reflns_Laue_measured_fraction_full 0.992
_diffrn_reflns_point_group_measured_fraction_max 0.989
_diffrn_reflns_point_group_measured_fraction_full 0.992
_reflns_number_total             7787
_reflns_number_gt                5150
_reflns_threshold_expression     'I > 2\s(I)'
_reflns_Friedel_coverage         0.000
_reflns_Friedel_fraction_max     .
_reflns_Friedel_fraction_full    .

_reflns_special_details          
;
 Reflections were merged by SHELXL according to the crystal
 class for the calculation of statistics and refinement.
 
 _reflns_Friedel_fraction is defined as the number of unique
 Friedel pairs measured divided by the number that would be
 possible theoretically, ignoring centric projections and
 systematic absences.
;

_computing_data_collection       'Bruker APEXIII'
_computing_cell_refinement       'Bruker APEXIII'
_computing_data_reduction        'Bruker SAINT'
_computing_structure_solution    SHELXS
_computing_structure_refinement  SHELXL
_computing_molecular_graphics    ORTEP
_computing_publication_material  CIFTAB
_refine_special_details          ?
_refine_ls_structure_factor_coef Fsqd
_refine_ls_matrix_type           full
_refine_ls_weighting_scheme      calc
_refine_ls_weighting_details     
'w=1/[\s^2^(Fo^2^)+(0.0273P)^2^+5.1132P] where P=(Fo^2^+2Fc^2^)/3'
_atom_sites_solution_primary     ?
_atom_sites_solution_secondary   ?
_atom_sites_solution_hydrogens   mixed
_refine_ls_hydrogen_treatment    mixed
_refine_ls_extinction_method     none
_refine_ls_extinction_coef       .
_refine_ls_number_reflns         7787
_refine_ls_number_parameters     499
_refine_ls_number_restraints     144
_refine_ls_R_factor_all          0.1420
_refine_ls_R_factor_gt           0.0892
_refine_ls_wR_factor_ref         0.1553
_refine_ls_wR_factor_gt          0.1397
_refine_ls_goodness_of_fit_ref   1.144
_refine_ls_restrained_S_all      1.140
_refine_ls_shift/su_max          0.000
_refine_ls_shift/su_mean         0.000

loop_
_atom_site_label
_atom_site_type_symbol
_atom_site_fract_x
_atom_site_fract_y
_atom_site_fract_z
_atom_site_U_iso_or_equiv
_atom_site_adp_type
_atom_site_occupancy
_atom_site_site_symmetry_order
_atom_site_calc_flag
_atom_site_refinement_flags_posn
_atom_site_refinement_flags_adp
_atom_site_refinement_flags_occupancy
_atom_site_disorder_assembly
_atom_site_disorder_group
C1 C 0.6413(3) 0.58175(15) 0.28446(15) 0.0233(7) Uani 1 1 d . . . . .
H1 H 0.722483 0.604272 0.306110 0.028 Uiso 1 1 calc R U . . .
C2 C 0.5837(4) 0.52518(16) 0.31401(16) 0.0270(7) Uani 1 1 d . . . . .
H2 H 0.625437 0.508840 0.355762 0.032 Uiso 1 1 calc R U . . .
C3 C 0.4650(4) 0.49213(16) 0.28288(17) 0.0284(8) Uani 1 1 d . . . . .
H3 H 0.424482 0.453564 0.303576 0.034 Uiso 1 1 calc R U . . .
C4 C 0.4054(4) 0.51543(17) 0.22150(17) 0.0304(8) Uani 1 1 d . . . . .
H4 H 0.324300 0.492718 0.199975 0.036 Uiso 1 1 calc R U . . .
C5 C 0.4638(3) 0.57154(16) 0.19173(16) 0.0268(7) Uani 1 1 d . . . . .
H5 H 0.423456 0.586813 0.149318 0.032 Uiso 1 1 calc R U . . .
C6 C 0.5813(3) 0.60621(16) 0.22297(15) 0.0225(7) Uani 1 1 d . . . . .
C7 C 0.6351(4) 0.66898(17) 0.19048(15) 0.0265(7) Uani 1 1 d . . . . .
O8 O 0.5901(3) 0.68482(14) 0.13386(11) 0.0460(7) Uani 1 1 d . . . . .
C9 C 0.7452(3) 0.71378(16) 0.22934(14) 0.0215(7) Uani 1 1 d . . . . .
H9 H 0.832807 0.685929 0.243004 0.026 Uiso 1 1 calc R U . . .
C10 C 0.7913(4) 0.77440(18) 0.18824(16) 0.0334(8) Uani 1 1 d . . . . .
H10A H 0.863837 0.801132 0.214863 0.050 Uiso 1 1 calc R U . . .
H10B H 0.706552 0.802956 0.176219 0.050 Uiso 1 1 calc R U . . .
H10C H 0.833234 0.758173 0.147161 0.050 Uiso 1 1 calc R U . . .
C11 C 0.6794(3) 0.74099(15) 0.29223(14) 0.0177(6) Uani 1 1 d . . . . .
O12 O 0.5520(2) 0.75973(11) 0.28963(10) 0.0258(5) Uani 1 1 d . . . . .
N13 N 0.7679(3) 0.74527(12) 0.34706(12) 0.0158(5) Uani 1 1 d . . . . .
H13 H 0.856(3) 0.7361(15) 0.3469(15) 0.019 Uiso 1 1 d . U . . .
C14 C 0.7306(3) 0.78152(15) 0.40709(14) 0.0191(6) Uani 1 1 d . . . . .
H14 H 0.623397 0.778568 0.411269 0.023 Uiso 1 1 calc R U . A 1
C15A C 0.7740(13) 0.8581(7) 0.3973(7) 0.0239(14) Uani 0.656(16) 1 d . U P B 1
O16A O 0.8313(9) 0.8810(5) 0.3512(5) 0.0337(15) Uani 0.656(16) 1 d . U P B 1
O17A O 0.7539(9) 0.8924(3) 0.4525(3) 0.0257(11) Uani 0.656(16) 1 d . U P B 1
C18A C 0.7965(12) 0.9634(3) 0.4504(4) 0.0352(18) Uani 0.656(16) 1 d . U P B 1
H18A H 0.897052 0.966606 0.437582 0.053 Uiso 0.656(16) 1 calc R U P B 1
H18B H 0.788646 0.983847 0.494872 0.053 Uiso 0.656(16) 1 calc R U P B 1
H18C H 0.732597 0.987585 0.417257 0.053 Uiso 0.656(16) 1 calc R U P B 1
C15B C 0.752(3) 0.8534(15) 0.4024(14) 0.0255(17) Uani 0.344(16) 1 d . U P B 2
O16B O 0.7845(17) 0.8821(11) 0.3495(11) 0.034(3) Uani 0.344(16) 1 d . U P B 2
O17B O 0.7028(15) 0.8873(6) 0.4574(6) 0.0280(15) Uani 0.344(16) 1 d . U P B 2
C18B C 0.728(2) 0.9607(7) 0.4613(8) 0.037(3) Uani 0.344(16) 1 d . U P B 2
H18D H 0.716425 0.976390 0.507399 0.056 Uiso 0.344(16) 1 calc R U P B 2
H18E H 0.656939 0.984103 0.430539 0.056 Uiso 0.344(16) 1 calc R U P B 2
H18F H 0.826045 0.970962 0.448481 0.056 Uiso 0.344(16) 1 calc R U P B 2
C19 C 0.8089(3) 0.75088(15) 0.47016(14) 0.0215(7) Uani 1 1 d . . . . .
H19A H 0.914887 0.756033 0.466846 0.026 Uiso 1 1 calc R U . . .
H19B H 0.781510 0.776938 0.509988 0.026 Uiso 1 1 calc R U . . .
C20 C 0.7750(3) 0.67654(15) 0.48073(14) 0.0196(7) Uani 1 1 d . . . . .
C21 C 0.6631(3) 0.65811(18) 0.52048(15) 0.0268(7) Uani 1 1 d . . . . .
H21 H 0.607636 0.692414 0.540612 0.032 Uiso 1 1 calc R U . . .
C22 C 0.6318(4) 0.5905(2) 0.53097(18) 0.0398(9) Uani 1 1 d . . . . .
H22 H 0.554538 0.578455 0.558023 0.048 Uiso 1 1 calc R U . . .
C23 C 0.7117(4) 0.54034(18) 0.50248(18) 0.0387(9) Uani 1 1 d . . . . .
H23 H 0.690289 0.493778 0.510130 0.046 Uiso 1 1 calc R U . . .
C24 C 0.8238(4) 0.55782(16) 0.46251(17) 0.0329(8) Uani 1 1 d . . . . .
H24 H 0.879016 0.523332 0.442500 0.039 Uiso 1 1 calc R U . . .
C25 C 0.8548(3) 0.62575(15) 0.45198(15) 0.0217(7) Uani 1 1 d . . . . .
H25 H 0.931672 0.637710 0.424706 0.026 Uiso 1 1 calc R U . . .
C26 C -0.0046(4) 0.56232(16) 0.20728(18) 0.0340(9) Uani 1 1 d . . . . .
H26 H -0.034779 0.526567 0.235341 0.041 Uiso 1 1 calc R U . . .
C27 C -0.0609(4) 0.56633(18) 0.1420(2) 0.0476(11) Uani 1 1 d . . . . .
H27 H -0.128398 0.533112 0.124971 0.057 Uiso 1 1 calc R U . . .
C28 C -0.0195(4) 0.61865(18) 0.10101(19) 0.0422(10) Uani 1 1 d . . . . .
H28 H -0.058838 0.621648 0.055870 0.051 Uiso 1 1 calc R U . . .
C29 C 0.0788(4) 0.66632(17) 0.12572(17) 0.0337(8) Uani 1 1 d . . . . .
H29 H 0.107693 0.702306 0.097611 0.040 Uiso 1 1 calc R U . . .
C30 C 0.1358(3) 0.66196(16) 0.19144(16) 0.0245(7) Uani 1 1 d . . . . .
H30 H 0.203192 0.695311 0.208293 0.029 Uiso 1 1 calc R U . . .
C31 C 0.0959(3) 0.60965(14) 0.23300(16) 0.0221(7) Uani 1 1 d . . . . .
C32 C 0.1542(4) 0.60134(15) 0.30404(16) 0.0252(7) Uani 1 1 d . . . . .
O33 O 0.1148(3) 0.55508(12) 0.33850(12) 0.0413(7) Uani 1 1 d . . . . .
C34 C 0.2651(3) 0.65274(14) 0.33257(14) 0.0184(6) Uani 1 1 d . . . . .
H34 H 0.344232 0.657559 0.300834 0.022 Uiso 1 1 calc R U . . .
C35 C 0.3315(4) 0.63216(16) 0.40184(15) 0.0273(8) Uani 1 1 d . . . . .
H35A H 0.399404 0.667481 0.418680 0.041 Uiso 1 1 calc R U . . .
H35B H 0.383347 0.588910 0.398245 0.041 Uiso 1 1 calc R U . . .
H35C H 0.254219 0.626904 0.433022 0.041 Uiso 1 1 calc R U . . .
C36 C 0.1903(3) 0.72087(14) 0.33938(14) 0.0159(6) Uani 1 1 d . . . . .
O37 O 0.0681(2) 0.72396(11) 0.36090(11) 0.0275(5) Uani 1 1 d . . . . .
N38 N 0.2641(3) 0.77581(12) 0.32305(12) 0.0161(5) Uani 1 1 d . . . . .
H38 H 0.349(3) 0.7686(15) 0.3131(15) 0.019 Uiso 1 1 d . U . . .
C39 C 0.2114(3) 0.84390(14) 0.33412(14) 0.0198(7) Uani 1 1 d . . . . .
H39 H 0.103623 0.844003 0.325175 0.024 Uiso 1 1 calc R U . . .
C40 C 0.2462(4) 0.86854(15) 0.40550(16) 0.0247(7) Uani 1 1 d . . . . .
O41 O 0.1851(3) 0.91515(14) 0.42995(13) 0.0588(9) Uani 1 1 d . . . . .
O42 O 0.3532(3) 0.83452(12) 0.43704(11) 0.0357(6) Uani 1 1 d . . . . .
C43 C 0.3952(5) 0.8569(2) 0.50481(17) 0.0515(11) Uani 1 1 d . . . . .
H43A H 0.468902 0.825968 0.525079 0.077 Uiso 1 1 calc R U . . .
H43B H 0.310068 0.856876 0.531807 0.077 Uiso 1 1 calc R U . . .
H43C H 0.435205 0.903098 0.503383 0.077 Uiso 1 1 calc R U . . .
C44 C 0.2774(4) 0.89309(15) 0.28475(14) 0.0239(7) Uani 1 1 d . . . . .
H44A H 0.246753 0.940088 0.294922 0.029 Uiso 1 1 calc R U . . .
H44B H 0.384511 0.891105 0.291150 0.029 Uiso 1 1 calc R U . . .
C45 C 0.2323(3) 0.87686(14) 0.21202(15) 0.0199(7) Uani 1 1 d . . . . .
C46 C 0.3242(3) 0.84143(16) 0.17242(16) 0.0260(7) Uani 1 1 d . . . . .
H46 H 0.415632 0.826062 0.191061 0.031 Uiso 1 1 calc R U . . .
C47 C 0.2831(4) 0.82829(17) 0.10559(16) 0.0306(8) Uani 1 1 d . . . . .
H47 H 0.346871 0.804097 0.078546 0.037 Uiso 1 1 calc R U . . .
C48 C 0.1501(4) 0.85009(17) 0.07793(16) 0.0303(8) Uani 1 1 d . . . . .
H48 H 0.123189 0.841420 0.031885 0.036 Uiso 1 1 calc R U . . .
C49 C 0.0570(4) 0.88424(16) 0.11700(16) 0.0282(8) Uani 1 1 d . . . . .
H49 H -0.035141 0.898728 0.098349 0.034 Uiso 1 1 calc R U . . .
C50 C 0.0980(3) 0.89752(15) 0.18387(16) 0.0251(7) Uani 1 1 d . . . . .
H50 H 0.033154 0.921124 0.210874 0.030 Uiso 1 1 calc R U . . .

loop_
_atom_site_aniso_label
_atom_site_aniso_U_11
_atom_site_aniso_U_22
_atom_site_aniso_U_33
_atom_site_aniso_U_23
_atom_site_aniso_U_13
_atom_site_aniso_U_12
C1 0.0237(17) 0.0223(16) 0.0233(17) -0.0082(13) -0.0035(14) 0.0016(14)
C2 0.0319(19) 0.0221(17) 0.0266(18) -0.0043(14) -0.0016(15) 0.0036(15)
C3 0.0324(19) 0.0188(16) 0.0344(19) -0.0051(14) 0.0045(16) 0.0024(15)
C4 0.0238(18) 0.0261(18) 0.041(2) -0.0150(15) -0.0010(16) 0.0022(15)
C5 0.0230(17) 0.0313(18) 0.0251(17) -0.0091(14) -0.0055(14) 0.0040(15)
C6 0.0208(16) 0.0283(17) 0.0182(15) -0.0077(13) 0.0008(13) 0.0062(14)
C7 0.0272(18) 0.0348(19) 0.0171(16) -0.0040(14) -0.0021(14) 0.0032(15)
O8 0.0545(18) 0.0601(18) 0.0212(13) 0.0049(12) -0.0155(12) -0.0133(14)
C9 0.0193(16) 0.0289(17) 0.0165(15) -0.0009(13) 0.0007(13) 0.0006(14)
C10 0.034(2) 0.046(2) 0.0211(17) 0.0027(15) 0.0089(15) -0.0050(17)
C11 0.0128(15) 0.0199(15) 0.0202(15) 0.0042(12) 0.0002(12) -0.0011(12)
O12 0.0113(11) 0.0422(14) 0.0236(11) 0.0020(10) -0.0020(9) 0.0061(10)
N13 0.0099(12) 0.0205(13) 0.0168(12) 0.0004(10) -0.0009(11) 0.0034(11)
C14 0.0188(16) 0.0215(15) 0.0167(15) -0.0043(12) -0.0008(12) 0.0037(13)
C15A 0.027(3) 0.021(2) 0.022(2) -0.0001(19) -0.008(2) 0.003(2)
O16A 0.034(4) 0.022(2) 0.044(2) 0.0095(18) -0.002(3) -0.003(3)
O17A 0.031(3) 0.0200(16) 0.0255(16) -0.0049(13) -0.004(2) 0.002(2)
C18A 0.053(4) 0.014(2) 0.037(3) -0.007(2) -0.007(3) 0.003(3)
C15B 0.028(3) 0.023(3) 0.025(3) 0.001(2) -0.006(3) 0.002(3)
O16B 0.035(5) 0.027(4) 0.039(4) 0.007(3) -0.002(5) 0.002(5)
O17B 0.032(3) 0.022(2) 0.030(2) -0.005(2) -0.002(3) 0.001(3)
C18B 0.045(5) 0.025(4) 0.041(4) -0.001(4) -0.004(4) 0.006(5)
C19 0.0264(17) 0.0196(15) 0.0176(15) -0.0008(12) -0.0050(13) 0.0042(13)
C20 0.0210(16) 0.0243(16) 0.0126(14) 0.0015(12) -0.0062(13) -0.0017(13)
C21 0.0208(17) 0.0377(19) 0.0217(17) 0.0069(14) -0.0007(14) -0.0015(15)
C22 0.033(2) 0.054(3) 0.032(2) 0.0156(18) -0.0024(17) -0.0170(19)
C23 0.054(3) 0.0215(18) 0.039(2) 0.0127(16) -0.0132(19) -0.0184(18)
C24 0.045(2) 0.0213(17) 0.0310(19) -0.0003(14) -0.0087(17) -0.0014(16)
C25 0.0256(18) 0.0201(15) 0.0189(16) 0.0019(12) -0.0027(13) -0.0016(13)
C26 0.036(2) 0.0166(16) 0.049(2) 0.0012(15) -0.0070(18) -0.0069(15)
C27 0.053(3) 0.0225(19) 0.063(3) -0.0048(18) -0.028(2) -0.0091(18)
C28 0.056(3) 0.029(2) 0.039(2) -0.0054(17) -0.0235(19) 0.0054(18)
C29 0.048(2) 0.0238(18) 0.0279(18) -0.0001(14) -0.0061(17) -0.0018(17)
C30 0.0233(17) 0.0208(16) 0.0291(17) -0.0028(13) -0.0012(14) -0.0039(14)
C31 0.0205(17) 0.0134(14) 0.0321(18) -0.0050(13) 0.0005(14) 0.0016(13)
C32 0.0288(18) 0.0176(16) 0.0297(18) 0.0014(13) 0.0058(15) -0.0013(14)
O33 0.0568(17) 0.0285(13) 0.0392(15) 0.0103(11) 0.0067(13) -0.0187(13)
C34 0.0185(16) 0.0160(14) 0.0211(16) 0.0017(12) 0.0042(13) 0.0039(13)
C35 0.0335(19) 0.0244(17) 0.0237(17) 0.0044(13) 0.0001(15) 0.0118(15)
C36 0.0125(15) 0.0194(15) 0.0158(14) -0.0006(12) -0.0004(12) 0.0032(12)
O37 0.0131(11) 0.0281(12) 0.0424(14) 0.0081(10) 0.0104(10) 0.0022(10)
N38 0.0109(12) 0.0180(13) 0.0196(13) -0.0008(10) 0.0034(10) 0.0014(11)
C39 0.0211(16) 0.0171(15) 0.0208(16) -0.0008(12) -0.0031(13) 0.0008(13)
C40 0.0311(19) 0.0172(15) 0.0256(17) 0.0012(13) -0.0012(15) 0.0032(14)
O41 0.092(2) 0.0459(17) 0.0362(15) -0.0188(13) -0.0152(15) 0.0376(17)
O42 0.0391(15) 0.0479(15) 0.0187(12) -0.0083(11) -0.0096(10) 0.0180(12)
C43 0.063(3) 0.070(3) 0.0193(18) -0.0127(18) -0.0137(19) 0.013(2)
C44 0.0312(19) 0.0175(15) 0.0226(16) 0.0004(13) -0.0019(14) -0.0035(14)
C45 0.0239(17) 0.0119(14) 0.0233(16) 0.0049(12) -0.0029(13) -0.0042(13)
C46 0.0194(17) 0.0280(17) 0.0304(18) 0.0048(14) -0.0013(14) 0.0002(14)
C47 0.030(2) 0.036(2) 0.0268(18) -0.0037(15) 0.0064(15) -0.0056(16)
C48 0.035(2) 0.036(2) 0.0192(17) 0.0052(14) -0.0013(15) -0.0102(17)
C49 0.0262(18) 0.0291(18) 0.0283(18) 0.0083(14) -0.0067(15) 0.0001(15)
C50 0.0274(18) 0.0198(16) 0.0280(18) -0.0005(13) 0.0017(14) -0.0015(14)

_geom_special_details            
;
 All esds (except the esd in the dihedral angle between two l.s. planes)
 are estimated using the full covariance matrix.  The cell esds are taken
 into account individually in the estimation of esds in distances, angles
 and torsion angles; correlations between esds in cell parameters are only
 used when they are defined by crystal symmetry.  An approximate (isotropic)
 treatment of cell esds is used for estimating esds involving l.s. planes.
;

loop_
_geom_bond_atom_site_label_1
_geom_bond_atom_site_label_2
_geom_bond_distance
_geom_bond_site_symmetry_2
_geom_bond_publ_flag
C1 C2 1.379(4) . ?
C1 C6 1.397(4) . ?
C1 H1 0.9500 . ?
C2 C3 1.386(4) . ?
C2 H2 0.9500 . ?
C3 C4 1.386(5) . ?
C3 H3 0.9500 . ?
C4 C5 1.377(5) . ?
C4 H4 0.9500 . ?
C5 C6 1.393(4) . ?
C5 H5 0.9500 . ?
C6 C7 1.492(4) . ?
C7 O8 1.217(4) . ?
C7 C9 1.519(4) . ?
C9 C10 1.520(4) . ?
C9 C11 1.522(4) . ?
C9 H9 1.0000 . ?
C10 H10A 0.9800 . ?
C10 H10B 0.9800 . ?
C10 H10C 0.9800 . ?
C11 O12 1.231(3) . ?
C11 N13 1.324(4) . ?
N13 C14 1.451(4) . ?
N13 H13 0.83(3) . ?
C14 C15B 1.43(3) . ?
C14 C19 1.532(4) . ?
C14 C15A 1.571(14) . ?
C14 H14 1.0000 . ?
C15A O16A 1.177(15) . ?
C15A O17A 1.313(14) . ?
O17A C18A 1.448(8) . ?
C18A H18A 0.9800 . ?
C18A H18B 0.9800 . ?
C18A H18C 0.9800 . ?
C15B O16B 1.25(3) . ?
C15B O17B 1.38(3) . ?
O17B C18B 1.461(17) . ?
C18B H18D 0.9800 . ?
C18B H18E 0.9800 . ?
C18B H18F 0.9800 . ?
C19 C20 1.511(4) . ?
C19 H19A 0.9900 . ?
C19 H19B 0.9900 . ?
C20 C25 1.385(4) . ?
C20 C21 1.388(4) . ?
C21 C22 1.378(5) . ?
C21 H21 0.9500 . ?
C22 C23 1.374(5) . ?
C22 H22 0.9500 . ?
C23 C24 1.388(5) . ?
C23 H23 0.9500 . ?
C24 C25 1.383(4) . ?
C24 H24 0.9500 . ?
C25 H25 0.9500 . ?
C26 C27 1.372(5) . ?
C26 C31 1.388(4) . ?
C26 H26 0.9500 . ?
C27 C28 1.381(5) . ?
C27 H27 0.9500 . ?
C28 C29 1.373(5) . ?
C28 H28 0.9500 . ?
C29 C30 1.382(4) . ?
C29 H29 0.9500 . ?
C30 C31 1.384(4) . ?
C30 H30 0.9500 . ?
C31 C32 1.491(4) . ?
C32 O33 1.208(4) . ?
C32 C34 1.522(4) . ?
C34 C36 1.516(4) . ?
C34 C35 1.528(4) . ?
C34 H34 1.0000 . ?
C35 H35A 0.9800 . ?
C35 H35B 0.9800 . ?
C35 H35C 0.9800 . ?
C36 O37 1.233(3) . ?
C36 N38 1.328(4) . ?
N38 C39 1.445(4) . ?
N38 H38 0.83(3) . ?
C39 C40 1.517(4) . ?
C39 C44 1.531(4) . ?
C39 H39 1.0000 . ?
C40 O41 1.195(4) . ?
C40 O42 1.319(4) . ?
O42 C43 1.449(4) . ?
C43 H43A 0.9800 . ?
C43 H43B 0.9800 . ?
C43 H43C 0.9800 . ?
C44 C45 1.515(4) . ?
C44 H44A 0.9900 . ?
C44 H44B 0.9900 . ?
C45 C46 1.382(4) . ?
C45 C50 1.389(4) . ?
C46 C47 1.385(4) . ?
C46 H46 0.9500 . ?
C47 C48 1.382(5) . ?
C47 H47 0.9500 . ?
C48 C49 1.370(5) . ?
C48 H48 0.9500 . ?
C49 C50 1.386(4) . ?
C49 H49 0.9500 . ?
C50 H50 0.9500 . ?

loop_
_geom_angle_atom_site_label_1
_geom_angle_atom_site_label_2
_geom_angle_atom_site_label_3
_geom_angle
_geom_angle_site_symmetry_1
_geom_angle_site_symmetry_3
_geom_angle_publ_flag
C2 C1 C6 120.6(3) . . ?
C2 C1 H1 119.7 . . ?
C6 C1 H1 119.7 . . ?
C1 C2 C3 120.1(3) . . ?
C1 C2 H2 119.9 . . ?
C3 C2 H2 119.9 . . ?
C4 C3 C2 119.9(3) . . ?
C4 C3 H3 120.1 . . ?
C2 C3 H3 120.1 . . ?
C5 C4 C3 120.0(3) . . ?
C5 C4 H4 120.0 . . ?
C3 C4 H4 120.0 . . ?
C4 C5 C6 120.9(3) . . ?
C4 C5 H5 119.5 . . ?
C6 C5 H5 119.5 . . ?
C5 C6 C1 118.5(3) . . ?
C5 C6 C7 118.8(3) . . ?
C1 C6 C7 122.6(3) . . ?
O8 C7 C6 120.6(3) . . ?
O8 C7 C9 120.1(3) . . ?
C6 C7 C9 119.2(3) . . ?
C7 C9 C10 112.4(3) . . ?
C7 C9 C11 109.5(2) . . ?
C10 C9 C11 107.9(3) . . ?
C7 C9 H9 109.0 . . ?
C10 C9 H9 109.0 . . ?
C11 C9 H9 109.0 . . ?
C9 C10 H10A 109.5 . . ?
C9 C10 H10B 109.5 . . ?
H10A C10 H10B 109.5 . . ?
C9 C10 H10C 109.5 . . ?
H10A C10 H10C 109.5 . . ?
H10B C10 H10C 109.5 . . ?
O12 C11 N13 123.6(3) . . ?
O12 C11 C9 120.0(3) . . ?
N13 C11 C9 116.3(3) . . ?
C11 N13 C14 123.0(2) . . ?
C11 N13 H13 122(2) . . ?
C14 N13 H13 113(2) . . ?
C15B C14 N13 113.0(11) . . ?
C15B C14 C19 112.4(11) . . ?
N13 C14 C19 111.0(2) . . ?
N13 C14 C15A 106.9(5) . . ?
C19 C14 C15A 111.5(5) . . ?
N13 C14 H14 109.1 . . ?
C19 C14 H14 109.1 . . ?
C15A C14 H14 109.1 . . ?
O16A C15A O17A 123.4(11) . . ?
O16A C15A C14 126.4(12) . . ?
O17A C15A C14 109.7(8) . . ?
C15A O17A C18A 114.7(6) . . ?
O17A C18A H18A 109.5 . . ?
O17A C18A H18B 109.5 . . ?
H18A C18A H18B 109.5 . . ?
O17A C18A H18C 109.5 . . ?
H18A C18A H18C 109.5 . . ?
H18B C18A H18C 109.5 . . ?
O16B C15B O17B 124(2) . . ?
O16B C15B C14 123(2) . . ?
O17B C15B C14 111.8(16) . . ?
C15B O17B C18B 117.3(13) . . ?
O17B C18B H18D 109.5 . . ?
O17B C18B H18E 109.5 . . ?
H18D C18B H18E 109.5 . . ?
O17B C18B H18F 109.5 . . ?
H18D C18B H18F 109.5 . . ?
H18E C18B H18F 109.5 . . ?
C20 C19 C14 113.7(2) . . ?
C20 C19 H19A 108.8 . . ?
C14 C19 H19A 108.8 . . ?
C20 C19 H19B 108.8 . . ?
C14 C19 H19B 108.8 . . ?
H19A C19 H19B 107.7 . . ?
C25 C20 C21 118.8(3) . . ?
C25 C20 C19 121.2(3) . . ?
C21 C20 C19 120.0(3) . . ?
C22 C21 C20 120.6(3) . . ?
C22 C21 H21 119.7 . . ?
C20 C21 H21 119.7 . . ?
C23 C22 C21 120.3(3) . . ?
C23 C22 H22 119.8 . . ?
C21 C22 H22 119.8 . . ?
C22 C23 C24 119.9(3) . . ?
C22 C23 H23 120.0 . . ?
C24 C23 H23 120.0 . . ?
C25 C24 C23 119.6(3) . . ?
C25 C24 H24 120.2 . . ?
C23 C24 H24 120.2 . . ?
C24 C25 C20 120.8(3) . . ?
C24 C25 H25 119.6 . . ?
C20 C25 H25 119.6 . . ?
C27 C26 C31 121.0(3) . . ?
C27 C26 H26 119.5 . . ?
C31 C26 H26 119.5 . . ?
C26 C27 C28 120.0(3) . . ?
C26 C27 H27 120.0 . . ?
C28 C27 H27 120.0 . . ?
C29 C28 C27 119.8(3) . . ?
C29 C28 H28 120.1 . . ?
C27 C28 H28 120.1 . . ?
C28 C29 C30 120.0(3) . . ?
C28 C29 H29 120.0 . . ?
C30 C29 H29 120.0 . . ?
C29 C30 C31 120.8(3) . . ?
C29 C30 H30 119.6 . . ?
C31 C30 H30 119.6 . . ?
C30 C31 C26 118.3(3) . . ?
C30 C31 C32 123.7(3) . . ?
C26 C31 C32 118.0(3) . . ?
O33 C32 C31 121.2(3) . . ?
O33 C32 C34 120.4(3) . . ?
C31 C32 C34 118.4(3) . . ?
C36 C34 C32 108.6(2) . . ?
C36 C34 C35 108.2(2) . . ?
C32 C34 C35 112.6(3) . . ?
C36 C34 H34 109.1 . . ?
C32 C34 H34 109.1 . . ?
C35 C34 H34 109.1 . . ?
C34 C35 H35A 109.5 . . ?
C34 C35 H35B 109.5 . . ?
H35A C35 H35B 109.5 . . ?
C34 C35 H35C 109.5 . . ?
H35A C35 H35C 109.5 . . ?
H35B C35 H35C 109.5 . . ?
O37 C36 N38 122.7(3) . . ?
O37 C36 C34 120.4(3) . . ?
N38 C36 C34 116.9(2) . . ?
C36 N38 C39 122.1(2) . . ?
C36 N38 H38 115(2) . . ?
C39 N38 H38 122(2) . . ?
N38 C39 C40 112.6(2) . . ?
N38 C39 C44 109.6(2) . . ?
C40 C39 C44 109.3(2) . . ?
N38 C39 H39 108.4 . . ?
C40 C39 H39 108.4 . . ?
C44 C39 H39 108.4 . . ?
O41 C40 O42 123.6(3) . . ?
O41 C40 C39 123.3(3) . . ?
O42 C40 C39 113.1(3) . . ?
C40 O42 C43 116.0(3) . . ?
O42 C43 H43A 109.5 . . ?
O42 C43 H43B 109.5 . . ?
H43A C43 H43B 109.5 . . ?
O42 C43 H43C 109.5 . . ?
H43A C43 H43C 109.5 . . ?
H43B C43 H43C 109.5 . . ?
C45 C44 C39 112.6(2) . . ?
C45 C44 H44A 109.1 . . ?
C39 C44 H44A 109.1 . . ?
C45 C44 H44B 109.1 . . ?
C39 C44 H44B 109.1 . . ?
H44A C44 H44B 107.8 . . ?
C46 C45 C50 118.8(3) . . ?
C46 C45 C44 120.6(3) . . ?
C50 C45 C44 120.6(3) . . ?
C45 C46 C47 120.1(3) . . ?
C45 C46 H46 120.0 . . ?
C47 C46 H46 120.0 . . ?
C48 C47 C46 120.5(3) . . ?
C48 C47 H47 119.7 . . ?
C46 C47 H47 119.7 . . ?
C49 C48 C47 119.9(3) . . ?
C49 C48 H48 120.0 . . ?
C47 C48 H48 120.0 . . ?
C48 C49 C50 119.6(3) . . ?
C48 C49 H49 120.2 . . ?
C50 C49 H49 120.2 . . ?
C49 C50 C45 121.0(3) . . ?
C49 C50 H50 119.5 . . ?
C45 C50 H50 119.5 . . ?

loop_
_geom_torsion_atom_site_label_1
_geom_torsion_atom_site_label_2
_geom_torsion_atom_site_label_3
_geom_torsion_atom_site_label_4
_geom_torsion
_geom_torsion_site_symmetry_1
_geom_torsion_site_symmetry_2
_geom_torsion_site_symmetry_3
_geom_torsion_site_symmetry_4
_geom_torsion_publ_flag
C6 C1 C2 C3 -0.2(5) . . . . ?
C1 C2 C3 C4 0.9(5) . . . . ?
C2 C3 C4 C5 -0.3(5) . . . . ?
C3 C4 C5 C6 -1.0(5) . . . . ?
C4 C5 C6 C1 1.7(5) . . . . ?
C4 C5 C6 C7 -176.6(3) . . . . ?
C2 C1 C6 C5 -1.1(4) . . . . ?
C2 C1 C6 C7 177.1(3) . . . . ?
C5 C6 C7 O8 -9.3(5) . . . . ?
C1 C6 C7 O8 172.5(3) . . . . ?
C5 C6 C7 C9 169.6(3) . . . . ?
C1 C6 C7 C9 -8.5(4) . . . . ?
O8 C7 C9 C10 -2.6(4) . . . . ?
C6 C7 C9 C10 178.5(3) . . . . ?
O8 C7 C9 C11 117.3(3) . . . . ?
C6 C7 C9 C11 -61.7(4) . . . . ?
C7 C9 C11 O12 -40.3(4) . . . . ?
C10 C9 C11 O12 82.2(3) . . . . ?
C7 C9 C11 N13 142.1(3) . . . . ?
C10 C9 C11 N13 -95.3(3) . . . . ?
O12 C11 N13 C14 -9.3(5) . . . . ?
C9 C11 N13 C14 168.1(3) . . . . ?
C11 N13 C14 C15B -80.8(11) . . . . ?
C11 N13 C14 C19 151.8(3) . . . . ?
C11 N13 C14 C15A -86.3(6) . . . . ?
N13 C14 C15A O16A -2.8(13) . . . . ?
C19 C14 C15A O16A 118.7(11) . . . . ?
N13 C14 C15A O17A -174.8(6) . . . . ?
C19 C14 C15A O17A -53.3(8) . . . . ?
O16A C15A O17A C18A 5.2(14) . . . . ?
C14 C15A O17A C18A 177.4(6) . . . . ?
N13 C14 C15B O16B 7(2) . . . . ?
C19 C14 C15B O16B 133.6(19) . . . . ?
N13 C14 C15B O17B 174.3(12) . . . . ?
C19 C14 C15B O17B -59.1(17) . . . . ?
O16B C15B O17B C18B -17(3) . . . . ?
C14 C15B O17B C18B 175.7(13) . . . . ?
C15B C14 C19 C20 173.4(11) . . . . ?
N13 C14 C19 C20 -58.9(3) . . . . ?
C15A C14 C19 C20 -178.0(5) . . . . ?
C14 C19 C20 C25 87.9(3) . . . . ?
C14 C19 C20 C21 -92.8(3) . . . . ?
C25 C20 C21 C22 -0.2(4) . . . . ?
C19 C20 C21 C22 -179.5(3) . . . . ?
C20 C21 C22 C23 0.4(5) . . . . ?
C21 C22 C23 C24 -0.5(5) . . . . ?
C22 C23 C24 C25 0.4(5) . . . . ?
C23 C24 C25 C20 -0.1(5) . . . . ?
C21 C20 C25 C24 0.0(4) . . . . ?
C19 C20 C25 C24 179.3(3) . . . . ?
C31 C26 C27 C28 -1.0(6) . . . . ?
C26 C27 C28 C29 0.4(6) . . . . ?
C27 C28 C29 C30 -0.1(6) . . . . ?
C28 C29 C30 C31 0.5(5) . . . . ?
C29 C30 C31 C26 -1.0(5) . . . . ?
C29 C30 C31 C32 179.3(3) . . . . ?
C27 C26 C31 C30 1.3(5) . . . . ?
C27 C26 C31 C32 -179.0(3) . . . . ?
C30 C31 C32 O33 179.3(3) . . . . ?
C26 C31 C32 O33 -0.4(5) . . . . ?
C30 C31 C32 C34 -0.6(4) . . . . ?
C26 C31 C32 C34 179.6(3) . . . . ?
O33 C32 C34 C36 -111.3(3) . . . . ?
C31 C32 C34 C36 68.7(3) . . . . ?
O33 C32 C34 C35 8.5(4) . . . . ?
C31 C32 C34 C35 -171.6(3) . . . . ?
C32 C34 C36 O37 41.9(4) . . . . ?
C35 C34 C36 O37 -80.5(3) . . . . ?
C32 C34 C36 N38 -139.9(3) . . . . ?
C35 C34 C36 N38 97.6(3) . . . . ?
O37 C36 N38 C39 4.9(4) . . . . ?
C34 C36 N38 C39 -173.2(2) . . . . ?
C36 N38 C39 C40 83.1(3) . . . . ?
C36 N38 C39 C44 -154.9(3) . . . . ?
N38 C39 C40 O41 -161.6(3) . . . . ?
C44 C39 C40 O41 76.3(4) . . . . ?
N38 C39 C40 O42 20.1(4) . . . . ?
C44 C39 C40 O42 -101.9(3) . . . . ?
O41 C40 O42 C43 -0.2(5) . . . . ?
C39 C40 O42 C43 178.1(3) . . . . ?
N38 C39 C44 C45 63.0(3) . . . . ?
C40 C39 C44 C45 -173.1(3) . . . . ?
C39 C44 C45 C46 -99.8(3) . . . . ?
C39 C44 C45 C50 80.4(3) . . . . ?
C50 C45 C46 C47 1.3(4) . . . . ?
C44 C45 C46 C47 -178.5(3) . . . . ?
C45 C46 C47 C48 -0.3(5) . . . . ?
C46 C47 C48 C49 -0.8(5) . . . . ?
C47 C48 C49 C50 0.9(5) . . . . ?
C48 C49 C50 C45 0.1(5) . . . . ?
C46 C45 C50 C49 -1.2(4) . . . . ?
C44 C45 C50 C49 178.6(3) . . . . ?

loop_
_geom_hbond_atom_site_label_D
_geom_hbond_atom_site_label_H
_geom_hbond_atom_site_label_A
_geom_hbond_distance_DH
_geom_hbond_distance_HA
_geom_hbond_distance_DA
_geom_hbond_angle_DHA
_geom_hbond_site_symmetry_A
_geom_hbond_publ_flag
N13 H13 O37 0.83(3) 1.98(3) 2.799(3) 170(3) 1_655 yes
N38 H38 O12 0.83(3) 1.97(3) 2.798(3) 175(3) . yes

_refine_diff_density_max         0.271
_refine_diff_density_min         -0.308
_refine_diff_density_rms         0.059

_shelx_res_file                  
;
TITL A19153O_014 in P2(1)/c
    A19153O_014.res
    created by SHELXL-2018/3 at 20:26:17 on 30-Oct-2019
CELL 0.71073   9.23140  19.63940  19.91210  90.0000  93.6052  90.0000
ZERR    8.00   0.00050   0.00110   0.00100   0.0000   0.0021   0.0000
LATT  1
SYMM -X, 0.5+Y, 0.5-Z
SFAC C H N O
UNIT 160 168 8 32
ACTA
TEMP -120.3
SIZE 0.036 0.091 0.314
CONF
MERG 2
L.S. 8
BOND $H
FMAP 2
PLAN 10
ISOR 0.005 C15A > C18B
SIMU 0.005 C15A > C18B
OMIT -3 54.00
OMIT      8   5  13
OMIT      1   1   2
OMIT      8  17   6
OMIT     -9   7   5
OMIT     -1   1   2
OMIT      9   2  10
LIST 4
EQIV $1 x+1, y, z
HTAB N13 O37_$1
EQIV $2 -x+1, -y+2, -z+1
HTAB N38 O12
WGHT    0.027300    5.113200
FVAR       0.14475   0.65589
C1    1    0.641297    0.581752    0.284462    11.00000    0.02375    0.02234 =
         0.02330   -0.00824   -0.00354    0.00163
AFIX  43
H1    2    0.722483    0.604272    0.306110    11.00000   -1.20000
AFIX   0
C2    1    0.583679    0.525178    0.314008    11.00000    0.03189    0.02206 =
         0.02659   -0.00433   -0.00156    0.00364
AFIX  43
H2    2    0.625437    0.508840    0.355762    11.00000   -1.20000
AFIX   0
C3    1    0.464955    0.492129    0.282875    11.00000    0.03239    0.01881 =
         0.03443   -0.00510    0.00446    0.00239
AFIX  43
H3    2    0.424482    0.453564    0.303576    11.00000   -1.20000
AFIX   0
C4    1    0.405377    0.515433    0.221496    11.00000    0.02380    0.02609 =
         0.04097   -0.01500   -0.00099    0.00217
AFIX  43
H4    2    0.324300    0.492718    0.199975    11.00000   -1.20000
AFIX   0
C5    1    0.463799    0.571536    0.191734    11.00000    0.02303    0.03133 =
         0.02509   -0.00911   -0.00546    0.00400
AFIX  43
H5    2    0.423456    0.586813    0.149318    11.00000   -1.20000
AFIX   0
C6    1    0.581255    0.606208    0.222966    11.00000    0.02080    0.02833 =
         0.01821   -0.00771    0.00075    0.00619
C7    1    0.635105    0.668983    0.190482    11.00000    0.02715    0.03481 =
         0.01710   -0.00398   -0.00211    0.00317
O8    4    0.590122    0.684820    0.133862    11.00000    0.05452    0.06011 =
         0.02121    0.00491   -0.01546   -0.01328
C9    1    0.745177    0.713782    0.229337    11.00000    0.01927    0.02887 =
         0.01646   -0.00094    0.00075    0.00060
AFIX  13
H9    2    0.832807    0.685929    0.243004    11.00000   -1.20000
AFIX   0
C10   1    0.791298    0.774397    0.188243    11.00000    0.03397    0.04602 =
         0.02107    0.00266    0.00888   -0.00498
AFIX 137
H10A  2    0.863837    0.801132    0.214863    11.00000   -1.50000
H10B  2    0.706552    0.802956    0.176219    11.00000   -1.50000
H10C  2    0.833234    0.758173    0.147161    11.00000   -1.50000
AFIX   0
C11   1    0.679435    0.740988    0.292229    11.00000    0.01281    0.01988 =
         0.02017    0.00422    0.00024   -0.00111
O12   4    0.551995    0.759734    0.289630    11.00000    0.01125    0.04217 =
         0.02359    0.00199   -0.00201    0.00609
N13   3    0.767889    0.745269    0.347063    11.00000    0.00985    0.02048 =
         0.01677    0.00042   -0.00092    0.00343
H13   2    0.855942    0.736101    0.346865    11.00000   -1.20000
C14   1    0.730599    0.781520    0.407090    11.00000    0.01884    0.02150 =
         0.01673   -0.00428   -0.00080    0.00375
AFIX  13
H14   2    0.623397    0.778568    0.411269    11.00000   -1.20000
AFIX   0
PART 1 21
C15A  1    0.774019    0.858075    0.397278    21.00000    0.02726    0.02066 =
         0.02247   -0.00007   -0.00825    0.00330
O16A  4    0.831322    0.880995    0.351204    21.00000    0.03437    0.02238 =
         0.04367    0.00946   -0.00243   -0.00252
O17A  4    0.753918    0.892438    0.452463    21.00000    0.03072    0.01999 =
         0.02550   -0.00491   -0.00408    0.00224
C18A  1    0.796496    0.963353    0.450375    21.00000    0.05302    0.01441 =
         0.03696   -0.00722   -0.00738    0.00322
AFIX 137
H18A  2    0.897052    0.966606    0.437582    21.00000   -1.50000
H18B  2    0.788646    0.983847    0.494872    21.00000   -1.50000
H18C  2    0.732597    0.987585    0.417257    21.00000   -1.50000
AFIX   0
PART 2 -21
C15B  1    0.751796    0.853404    0.402425   -21.00000    0.02823    0.02263 =
         0.02480    0.00088   -0.00606    0.00177
O16B  4    0.784515    0.882081    0.349533   -21.00000    0.03538    0.02738 =
         0.03888    0.00674   -0.00228    0.00155
O17B  4    0.702799    0.887342    0.457428   -21.00000    0.03172    0.02224 =
         0.02958   -0.00485   -0.00244    0.00118
C18B  1    0.727592    0.960739    0.461279   -21.00000    0.04515    0.02456 =
         0.04131   -0.00093   -0.00385    0.00554
AFIX 137
H18D  2    0.716425    0.976390    0.507399   -21.00000   -1.50000
H18E  2    0.656939    0.984103    0.430539   -21.00000   -1.50000
H18F  2    0.826045    0.970962    0.448481   -21.00000   -1.50000
AFIX   0
PART 0
C19   1    0.808895    0.750876    0.470159    11.00000    0.02643    0.01960 =
         0.01758   -0.00079   -0.00502    0.00417
AFIX  23
H19A  2    0.914887    0.756033    0.466846    11.00000   -1.20000
H19B  2    0.781510    0.776938    0.509988    11.00000   -1.20000
AFIX   0
C20   1    0.774987    0.676535    0.480729    11.00000    0.02096    0.02428 =
         0.01265    0.00146   -0.00624   -0.00168
C21   1    0.663087    0.658110    0.520476    11.00000    0.02084    0.03768 =
         0.02170    0.00688   -0.00065   -0.00147
AFIX  43
H21   2    0.607636    0.692414    0.540612    11.00000   -1.20000
AFIX   0
C22   1    0.631764    0.590480    0.530969    11.00000    0.03298    0.05384 =
         0.03212    0.01563   -0.00243   -0.01700
AFIX  43
H22   2    0.554538    0.578455    0.558023    11.00000   -1.20000
AFIX   0
C23   1    0.711735    0.540341    0.502475    11.00000    0.05378    0.02149 =
         0.03872    0.01271   -0.01320   -0.01844
AFIX  43
H23   2    0.690289    0.493778    0.510130    11.00000   -1.20000
AFIX   0
C24   1    0.823843    0.557823    0.462510    11.00000    0.04504    0.02127 =
         0.03101   -0.00032   -0.00869   -0.00143
AFIX  43
H24   2    0.879016    0.523332    0.442500    11.00000   -1.20000
AFIX   0
C25   1    0.854779    0.625746    0.451981    11.00000    0.02559    0.02009 =
         0.01890    0.00192   -0.00265   -0.00164
AFIX  43
H25   2    0.931672    0.637710    0.424706    11.00000   -1.20000
AFIX   0
C26   1   -0.004560    0.562315    0.207282    11.00000    0.03558    0.01662 =
         0.04857    0.00125   -0.00695   -0.00688
AFIX  43
H26   2   -0.034779    0.526567    0.235341    11.00000   -1.20000
AFIX   0
C27   1   -0.060877    0.566330    0.141998    11.00000    0.05281    0.02253 =
         0.06344   -0.00480   -0.02751   -0.00912
AFIX  43
H27   2   -0.128398    0.533112    0.124971    11.00000   -1.20000
AFIX   0
C28   1   -0.019456    0.618648    0.101012    11.00000    0.05574    0.02862 =
         0.03891   -0.00538   -0.02346    0.00541
AFIX  43
H28   2   -0.058838    0.621648    0.055870    11.00000   -1.20000
AFIX   0
C29   1    0.078830    0.666316    0.125715    11.00000    0.04832    0.02379 =
         0.02790   -0.00010   -0.00609   -0.00183
AFIX  43
H29   2    0.107693    0.702306    0.097611    11.00000   -1.20000
AFIX   0
C30   1    0.135785    0.661965    0.191435    11.00000    0.02330    0.02075 =
         0.02905   -0.00278   -0.00115   -0.00387
AFIX  43
H30   2    0.203192    0.695311    0.208293    11.00000   -1.20000
AFIX   0
C31   1    0.095865    0.609645    0.232997    11.00000    0.02053    0.01339 =
         0.03210   -0.00497    0.00053    0.00159
C32   1    0.154175    0.601335    0.304040    11.00000    0.02877    0.01757 =
         0.02968    0.00139    0.00579   -0.00132
O33   4    0.114829    0.555081    0.338503    11.00000    0.05681    0.02852 =
         0.03915    0.01028    0.00668   -0.01865
C34   1    0.265093    0.652739    0.332567    11.00000    0.01852    0.01600 =
         0.02107    0.00175    0.00421    0.00393
AFIX  13
H34   2    0.344232    0.657559    0.300834    11.00000   -1.20000
AFIX   0
C35   1    0.331467    0.632163    0.401841    11.00000    0.03346    0.02442 =
         0.02372    0.00441    0.00014    0.01176
AFIX 137
H35A  2    0.399404    0.667481    0.418680    11.00000   -1.50000
H35B  2    0.383347    0.588910    0.398245    11.00000   -1.50000
H35C  2    0.254219    0.626904    0.433022    11.00000   -1.50000
AFIX   0
C36   1    0.190305    0.720868    0.339381    11.00000    0.01245    0.01941 =
         0.01579   -0.00063   -0.00043    0.00318
O37   4    0.068080    0.723960    0.360904    11.00000    0.01309    0.02808 =
         0.04243    0.00807    0.01038    0.00222
N38   3    0.264139    0.775814    0.323045    11.00000    0.01092    0.01795 =
         0.01961   -0.00077    0.00344    0.00139
H38   2    0.349200    0.768633    0.313069    11.00000   -1.20000
C39   1    0.211438    0.843898    0.334115    11.00000    0.02111    0.01707 =
         0.02077   -0.00083   -0.00310    0.00083
AFIX  13
H39   2    0.103623    0.844003    0.325175    11.00000   -1.20000
AFIX   0
C40   1    0.246196    0.868541    0.405497    11.00000    0.03107    0.01718 =
         0.02560    0.00116   -0.00121    0.00316
O41   4    0.185091    0.915152    0.429946    11.00000    0.09184    0.04588 =
         0.03617   -0.01875   -0.01517    0.03761
O42   4    0.353199    0.834515    0.437044    11.00000    0.03909    0.04793 =
         0.01869   -0.00833   -0.00962    0.01795
C43   1    0.395245    0.856928    0.504811    11.00000    0.06298    0.07025 =
         0.01927   -0.01269   -0.01365    0.01294
AFIX 137
H43A  2    0.468902    0.825968    0.525079    11.00000   -1.50000
H43B  2    0.310068    0.856876    0.531807    11.00000   -1.50000
H43C  2    0.435205    0.903098    0.503383    11.00000   -1.50000
AFIX   0
C44   1    0.277373    0.893088    0.284752    11.00000    0.03118    0.01755 =
         0.02260    0.00042   -0.00191   -0.00349
AFIX  23
H44A  2    0.246753    0.940088    0.294922    11.00000   -1.20000
H44B  2    0.384511    0.891105    0.291150    11.00000   -1.20000
AFIX   0
C45   1    0.232293    0.876861    0.212016    11.00000    0.02386    0.01189 =
         0.02332    0.00494   -0.00292   -0.00425
C46   1    0.324163    0.841430    0.172416    11.00000    0.01940    0.02796 =
         0.03038    0.00476   -0.00126    0.00018
AFIX  43
H46   2    0.415632    0.826062    0.191061    11.00000   -1.20000
AFIX   0
C47   1    0.283085    0.828294    0.105594    11.00000    0.02951    0.03611 =
         0.02676   -0.00370    0.00641   -0.00561
AFIX  43
H47   2    0.346871    0.804097    0.078546    11.00000   -1.20000
AFIX   0
C48   1    0.150061    0.850095    0.077928    11.00000    0.03544    0.03595 =
         0.01922    0.00515   -0.00127   -0.01020
AFIX  43
H48   2    0.123189    0.841420    0.031885    11.00000   -1.20000
AFIX   0
C49   1    0.056989    0.884236    0.116996    11.00000    0.02620    0.02905 =
         0.02828    0.00834   -0.00669    0.00014
AFIX  43
H49   2   -0.035141    0.898728    0.098349    11.00000   -1.20000
AFIX   0
C50   1    0.097962    0.897519    0.183867    11.00000    0.02743    0.01982 =
         0.02802   -0.00052    0.00175   -0.00146
AFIX  43
H50   2    0.033154    0.921124    0.210874    11.00000   -1.20000
REM #####
AFIX   0
HKLF 4


REM  A19153O_014 in P2(1)/c
REM wR2 = 0.1553, GooF = S = 1.144, Restrained GooF = 1.140 for all data
REM R1 = 0.0892 for 5150 Fo > 4sig(Fo) and 0.1420 for all 7787 data
REM 499 parameters refined using 144 restraints

END

WGHT      0.0273      5.1135

REM Highest difference peak  0.271,  deepest hole -0.308,  1-sigma level  0.059
Q1    1   0.1344  0.8558  0.2115  11.00000  0.05    0.27
Q2    1   0.6107  0.6430  0.2153  11.00000  0.05    0.26
Q3    1   0.8920  0.9604  0.4647  11.00000  0.05    0.24
Q4    1   0.7808  0.7549  0.4309  11.00000  0.05    0.24
Q5    1   0.2821  0.9207  0.4220  11.00000  0.05    0.24
Q6    1   0.3401  0.7628  0.0316  11.00000  0.05    0.24
Q7    1   0.1869  0.5754  0.1379  11.00000  0.05    0.23
Q8    1   0.5833  0.6059  0.2556  11.00000  0.05    0.22
Q9    1   0.3868  0.7167  0.3065  11.00000  0.05    0.22
Q10   1   0.3992  0.5815  0.3180  11.00000  0.05    0.22
;
_shelx_res_checksum              14712


_exptl_crystal_recrystallization_method 
'Re-crystallisation from solvent: DCM/EA/Pentane'
